# Supplementary material for: Meta-analytic evidence that allelopathy may increase the success and impact of invasive grasses
Source: PeerJ. 2023 Feb 21;11:e14858. doi: 10.7717/peerj.14858 (PMC9951799; doi:10.7717/peerj.14858)
Supplement: Supplemental Information 12 [file peerj-11-14858-s012.csv]

X	Ref_ID	substudy	year	author	Data_from	allelo_spp	test_spp	allelo_spp_nophylo	test_spp_nophylo	m_ck	se_ck	m_t	se_t	N_ck	N_t	method	trait	duration	exp_envi	color	plantpart	dose	solvent	unit_type	polar	note_solvent	solvent_clean	lifespan_allelo	lifespan_test	allelo_origin	test_origin	allelo_origin_3level	test_origin_3level	trait_l3	pd	trait_dummy	pd_log	sd_ck	sd_t	dur_cat	dose_numeric	eff_size	var	se	geary_ck	geary_t
1	Abu-Romman_2015	A	2015	Abu-Romman	tbl1	Arundo_donax	Lens_culinaris	Arundo donax	Lens culinaris	25	0.001	25	0.001	30	30	leachate	germ	7	door	litter	ag	0.02	NA	v	NA	NA	NA	perennial	annual	exotic	exotic	invasive	exotic	germ	271.51613	1	5.60402154829065	0.00547722557505166	0.00547722557505166	7	0.02	0	3.2e-09	5.65685424949238e-05	24790.3884297521	24790.3884297521
2	Abu-Romman_2015	A	2015	Abu-Romman	tbl1	Arundo_donax	Lens_culinaris	Arundo donax	Lens culinaris	25	0.001	25	0.001	30	30	leachate	germ	7	door	litter	ag	0.04	NA	v	NA	NA	NA	perennial	annual	exotic	exotic	invasive	exotic	germ	271.51613	1	5.60402154829065	0.00547722557505166	0.00547722557505166	7	0.04	0	3.2e-09	5.65685424949238e-05	24790.3884297521	24790.3884297521
3	Abu-Romman_2015	A	2015	Abu-Romman	tbl1	Arundo_donax	Lens_culinaris	Arundo donax	Lens culinaris	25	0.001	19.675	0.156100929	30	30	leachate	germ	7	door	litter	ag	0.06	NA	v	NA	NA	NA	perennial	annual	exotic	exotic	invasive	exotic	germ	271.51613	1	5.60402154829065	0.00547722557505166	0.855000000608124	7	0.06	-0.239527030564734	6.29495358112222e-05	0.00793407435125372	24790.3884297521	121.998594301863
4	Abu-Romman_2015	A	2015	Abu-Romman	tbl1	Arundo_donax	Lens_culinaris	Arundo donax	Lens culinaris	25	0.001	1.315	0.268384053	30	30	leachate	germ	7	door	litter	ag	0.1	NA	v	NA	NA	NA	perennial	annual	exotic	exotic	invasive	exotic	germ	271.51613	1	5.60402154829065	0.00547722557505166	1.46999999902762	7	0.1	-2.94503915923847	0.0416544999473561	0.204094340801885	24790.3884297521	1.85920164341865
5	Abu-Romman_2015	A	2015	Abu-Romman	fig2	Arundo_donax	Lens_culinaris	Arundo donax	Lens culinaris	4.83	0.051120772	4.32	0.060249481	30	30	leachate	growth	7	door	litter	ag	0.02	NA	v	NA	NA	NA	perennial	annual	exotic	exotic	invasive	exotic	ag	271.51613	0	5.60402154829065	0.279999999814785	0.329999998216789	7	0.02	-0.111591065408462	0.000306530026649613	0.0175079989333337	90.7012970897251	68.1092850851472
6	Abu-Romman_2015	A	2015	Abu-Romman	fig2	Arundo_donax	Lens_culinaris	Arundo donax	Lens culinaris	4.83	0.051120772	4.06	0.036514837	30	30	leachate	growth	7	door	litter	ag	0.04	NA	v	NA	NA	NA	perennial	annual	exotic	exotic	invasive	exotic	ag	271.51613	0	5.60402154829065	0.279999999814785	0.199999999085243	7	0.04	-0.17366349405084	0.000192909762209763	0.0138891958806031	90.7012970897251	107.268773238444
7	Abu-Romman_2015	A	2015	Abu-Romman	fig2	Arundo_donax	Lens_culinaris	Arundo donax	Lens culinaris	4.83	0.051120772	3.84	0.023734644	30	30	leachate	growth	7	door	litter	ag	0.06	NA	v	NA	NA	NA	perennial	annual	exotic	exotic	invasive	exotic	ag	271.51613	0	5.60402154829065	0.279999999814785	0.129999999131546	7	0.06	-0.229374101064846	0.000150224770075153	0.0122566214788233	90.7012970897251	157.451720396982
8	Abu-Romman_2015	A	2015	Abu-Romman	fig2	Arundo_donax	Lens_culinaris	Arundo donax	Lens culinaris	4.83	0.051120772	2.85	0.036514837	30	30	leachate	growth	7	door	litter	ag	0.1	NA	v	NA	NA	NA	perennial	annual	exotic	exotic	invasive	exotic	ag	271.51613	0	5.60402154829065	0.279999999814785	0.199999999085243	7	0.1	-0.527527473383922	0.000276174355134496	0.016618494370264	90.7012970897251	74.4054196378238
9	Hussain_2010	A	2010	Hussain	tbl13	Bothriochloa_pertusa	Brassica_rapa	Bothriochloa pertusa	Brassica rapa	7.52	1.14	5.82	1.11	5	5	exudate	growth	2	door	litter	bg	0.2	NA	v	NA	NA	NA	perennial	annual	native	exotic	native	exotic	bg	271.516129	0	5.60402154460762	2.54911749434976	2.48203545502477	2	0.2	-0.256265876218402	0.059356017387444	0.243630904007361	3.28237259816207	1.99356499356499
10	Hussain_2010	A	2010	Hussain	tbl13	Bothriochloa_pertusa	Brassica_rapa	Bothriochloa pertusa	Brassica rapa	11.23	1.95	5.55	0.7	3	3	soil	growth	3	door	NA	bg	NA	NA	NA	NA	NA	NA	perennial	annual	native	exotic	native	exotic	bg	271.516129	0	5.60402154460762	3.37749907475931	1.21243556529821	3	NA	-0.704790840992009	0.0460593543699708	0.214614431877194	2.31597633136095	4.31868131868132
11	Hussain_2010	A	2010	Hussain	tbl13	Bothriochloa_pertusa	Lactuca_sativa	Bothriochloa pertusa	Lactuca sativa	13.21	1.29	7.01	1.02	5	5	exudate	growth	2	door	litter	bg	0.2	NA	v	NA	NA	NA	perennial	annual	native	exotic	native	exotic	bg	271.516129	0	5.60402154460762	2.88452769097473	2.28078933704979	2	0.2	-0.633636417487735	0.0307082837127657	0.175237791907926	6.75267626430417	3.5452847805789
12	Hussain_2010	A	2010	Hussain	tbl13	Bothriochloa_pertusa	Lactuca_sativa	Bothriochloa pertusa	Lactuca sativa	15.98	2.2	8.11	2.11	3	3	soil	growth	3	door	NA	bg	NA	NA	NA	NA	NA	NA	perennial	annual	native	exotic	native	exotic	bg	271.516129	0	5.60402154460762	3.81051177665153	3.65462720397033	3	NA	-0.678240072210807	0.0866433999171843	0.29435250961591	3.7048951048951	0.547940211447321
13	Hussain_2010	A	2010	Hussain	tbl13	Bothriochloa_pertusa	Setaria_italica	Bothriochloa pertusa	Setaria italica	14.93	2.6	8.99	2.8	5	5	exudate	growth	2	door	litter	bg	0.2	NA	v	NA	NA	NA	perennial	annual	native	native	native	native	bg	41.638217	0	3.72901842342557	5.81377674149945	6.26099033699941	2	0.2	-0.50725976306757	0.127332406082022	0.356836665831893	2.46886446886447	0.0578231292517009
14	Hussain_2010	A	2010	Hussain	tbl13	Bothriochloa_pertusa	Setaria_italica	Bothriochloa pertusa	Setaria italica	15.88	3.11	10.25	2.01	3	3	soil	growth	3	door	NA	bg	NA	NA	NA	NA	NA	NA	perennial	annual	native	native	native	native	bg	41.638217	0	3.72901842342557	5.38667801153921	3.48142212321344	3	NA	-0.437782750234573	0.0768090586664763	0.277144472552631	1.71333168439278	1.70723306544202
15	Hussain_2010	A	2010	Hussain	tbl13	Cenchrus_ciliaris	Brassica_rapa	Cenchrus ciliaris	Brassica rapa	7.52	1.14	5.76	1.2	5	5	exudate	growth	2	door	litter	bg	0.2	NA	v	NA	NA	NA	perennial	annual	native	exotic	native	exotic	bg	271.51613	0	5.60402154829065	2.54911749434976	2.68328157299975	2	0.2	-0.266628663253948	0.0663840475831196	0.257651018983274	3.28237259816207	1.57142857142857
16	Hussain_2010	A	2010	Hussain	tbl13	Cenchrus_ciliaris	Brassica_rapa	Cenchrus ciliaris	Brassica rapa	11.23	1.95	4.63	0.5	3	3	soil	growth	3	door	NA	bg	NA	NA	NA	NA	NA	NA	perennial	annual	native	exotic	native	exotic	bg	271.51613	0	5.60402154829065	3.37749907475931	0.866025403784439	3	NA	-0.886031900652209	0.0418136886623123	0.204483956980278	2.31597633136095	5.54769230769231
17	Hussain_2010	A	2010	Hussain	tbl13	Cenchrus_ciliaris	Lactuca_sativa	Cenchrus ciliaris	Lactuca sativa	13.21	1.29	6.59	1.2	5	5	exudate	growth	2	door	litter	bg	0.2	NA	v	NA	NA	NA	perennial	annual	native	exotic	native	exotic	bg	271.51613	0	5.60402154829065	2.88452769097473	2.68328157299975	2	0.2	-0.695420770019818	0.0426944203043304	0.206626281736691	6.75267626430417	2.23015873015873
18	Hussain_2010	A	2010	Hussain	tbl13	Cenchrus_ciliaris	Lactuca_sativa	Cenchrus ciliaris	Lactuca sativa	15.98	2.2	7.39	2.1	3	3	soil	growth	3	door	NA	bg	NA	NA	NA	NA	NA	NA	perennial	annual	native	exotic	native	exotic	bg	271.51613	0	5.60402154829065	3.81051177665153	3.63730669589464	3	NA	-0.771210205378018	0.0997049397227696	0.315760890109541	3.7048951048951	0.248351648351648
19	Hussain_2010	A	2010	Hussain	tbl13	Cenchrus_ciliaris	Setaria_italica	Cenchrus ciliaris	Setaria italica	14.93	2.6	7.25	2.3	5	5	exudate	growth	2	door	litter	bg	0.2	NA	v	NA	NA	NA	perennial	annual	native	native	native	native	bg	12.035062	0	2.48782422286281	5.81377674149945	5.14295634824952	2	0.2	-0.722371142684516	0.130968927194963	0.36189629342529	2.46886446886447	0.00207039337474146
20	Hussain_2010	A	2010	Hussain	tbl13	Cenchrus_ciliaris	Setaria_italica	Cenchrus ciliaris	Setaria italica	15.88	3.11	8.11	1.9	3	3	soil	growth	3	door	NA	bg	NA	NA	NA	NA	NA	NA	perennial	annual	native	native	native	native	bg	12.035062	0	2.48782422286281	5.38667801153921	3.29089653438087	3	NA	-0.671962587691668	0.0932412996713412	0.305354383743448	1.71333168439278	0.940080971659919
21	Hussain_2010	B	2010	Hussain	tbl9	Bothriochloa_pertusa	Oryza_sativa	Bothriochloa pertusa	Oryza sativa	18.12	0.565	8.4	0.375	4	4	leachate	growth	2	door	litter	ag	0.2	NA	v	NA	NA	NA	perennial	annual	native	exotic	native	exotic	ag	79.502155	0	4.37578412821114	1.13	0.75	2	0.2	-0.768784594765565	0.002965240418529	0.0544540211419598	27.1842790213431	18.0823529411765
22	Hussain_2010	B	2010	Hussain	tbl9	Bothriochloa_pertusa	Oryza_sativa	Bothriochloa pertusa	Oryza sativa	12.5	0.465	11.9	0.39	4	4	leachate	growth	4	door	litter	ag	0.2	NA	v	NA	NA	NA	perennial	annual	native	exotic	native	exotic	ag	79.502155	0	4.37578412821114	0.93	0.78	4	0.2	-0.0491902441907719	0.00245791668949933	0.0495773808253253	22.3004427577483	25.7179487179487
23	Hussain_2010	B	2010	Hussain	tbl9	Bothriochloa_pertusa	Oryza_sativa	Bothriochloa pertusa	Oryza sativa	17.02	0.605	9.52	0.255	4	4	leachate	growth	6	door	litter	ag	0.2	NA	v	NA	NA	NA	perennial	annual	native	exotic	native	exotic	ag	79.502155	0	4.37578412821114	1.21	0.51	6	0.2	-0.580994274341954	0.00198102217890433	0.0445086753218328	23.4773942634905	32.1372549019608
24	Hussain_2010	B	2010	Hussain	tbl9	Bothriochloa_pertusa	Oryza_sativa	Bothriochloa pertusa	Oryza sativa	9.52	0.395	9.67	0.415	4	4	leachate	growth	8	door	litter	ag	0.2	NA	v	NA	NA	NA	perennial	annual	native	exotic	native	exotic	ag	79.502155	0	4.37578412821114	0.79	0.83	8	0.2	0.0156334606619288	0.00356335588521512	0.059693851318332	19.6835443037975	18.9305457122608
25	Hussain_2010	B	2010	Hussain	tbl9	Bothriochloa_pertusa	Oryza_sativa	Bothriochloa pertusa	Oryza sativa	12.5	0.505	11.77	0.435	4	4	leachate	growth	10	door	litter	ag	0.2	NA	v	NA	NA	NA	perennial	annual	native	exotic	native	exotic	ag	79.502155	0	4.37578412821114	1.01	0.87	10	0.2	-0.0601747230360701	0.00299808101948346	0.0547547351329861	20.296447291788	22.4658553076403
26	Hussain_2010	B	2010	Hussain	tbl9	Bothriochloa_pertusa	Oryza_sativa	Bothriochloa pertusa	Oryza sativa	13.97	0.565	8.47	0.47	4	4	leachate	growth	2	door	litter	ag	0.1	NA	v	NA	NA	NA	perennial	annual	native	exotic	native	exotic	ag	79.502155	0	4.37578412821114	1.13	0.94	2	0.1	-0.500381664604908	0.00471483778769729	0.0686646764187911	20.2712129099427	13.9612015018774
27	Hussain_2010	B	2010	Hussain	tbl9	Bothriochloa_pertusa	Oryza_sativa	Bothriochloa pertusa	Oryza sativa	13	0.555	8.4	0.465	4	4	leachate	growth	4	door	litter	ag	0.1	NA	v	NA	NA	NA	perennial	annual	native	exotic	native	exotic	ag	79.502155	0	4.37578412821114	1.11	0.93	4	0.1	-0.436717651612269	0.0048870464014008	0.0699074130647158	19.0455749867515	14.0018975332068
28	Hussain_2010	B	2010	Hussain	tbl9	Bothriochloa_pertusa	Oryza_sativa	Bothriochloa pertusa	Oryza sativa	15	0.86	7.5	0.315	4	4	leachate	growth	6	door	litter	ag	0.1	NA	v	NA	NA	NA	perennial	annual	native	exotic	native	exotic	ag	79.502155	0	4.37578412821114	1.72	0.63	6	0.1	-0.693147180559945	0.00505111111111111	0.0710711693382845	13.4158686730506	19.4089635854342
29	Hussain_2010	B	2010	Hussain	tbl9	Bothriochloa_pertusa	Oryza_sativa	Bothriochloa pertusa	Oryza sativa	11.67	0.525	11.52	0.51	4	4	leachate	growth	8	door	litter	ag	0.1	NA	v	NA	NA	NA	perennial	annual	native	exotic	native	exotic	ag	79.502155	0	4.37578412821114	1.05	1.02	8	0.1	-0.0129367910307194	0.00398375003690015	0.063116955225202	17.9210084033613	18.2595155709343
30	Hussain_2010	B	2010	Hussain	tbl9	Bothriochloa_pertusa	Oryza_sativa	Bothriochloa pertusa	Oryza sativa	12.92	0.52	13.75	0.56	4	4	leachate	growth	10	door	litter	ag	0.1	NA	v	NA	NA	NA	perennial	annual	native	exotic	native	exotic	ag	79.502155	0	4.37578412821114	1.04	1.12	10	0.1	0.0622623257581245	0.00327858632968861	0.0572589410458193	20.3846153846154	20.109243697479
31	Hussain_2010	B	2010	Hussain	tbl5	Bothriochloa_pertusa	Setaria_italica	Bothriochloa pertusa	Setaria italica	12.87	1.065	10.75	0.6	4	4	leachate	growth	2	door	litter	ag	0.2	NA	v	NA	NA	NA	perennial	annual	native	exotic	native	exotic	ag	41.638217	0	3.72901842342557	2.13	1.2	2	0.2	-0.179993267034364	0.00996285634956321	0.0998141089704417	8.37365368682684	13.8627450980392
32	Hussain_2010	B	2010	Hussain	tbl5	Bothriochloa_pertusa	Setaria_italica	Bothriochloa pertusa	Setaria italica	14.8	1.205	7.3	0.685	4	4	leachate	growth	4	door	litter	ag	0.2	NA	v	NA	NA	NA	perennial	annual	native	exotic	native	exotic	ag	41.638217	0	3.72901842342557	2.41	1.37	4	0.2	-0.706752832615724	0.0154341632702918	0.124234307943868	8.55967781303393	7.03005581794762
33	Hussain_2010	B	2010	Hussain	tbl5	Bothriochloa_pertusa	Setaria_italica	Bothriochloa pertusa	Setaria italica	10.55	0.96	9.37	10.55	4	4	leachate	growth	6	door	litter	ag	0.2	NA	v	NA	NA	NA	perennial	annual	native	exotic	native	exotic	ag	41.638217	0	3.72901842342557	1.92	21.1	6	0.2	-0.118612763671745	1.27600713010191	1.12960485573581	7.34313725490196	-2.16409255645386
34	Hussain_2010	B	2010	Hussain	tbl5	Bothriochloa_pertusa	Setaria_italica	Bothriochloa pertusa	Setaria italica	13.42	0.625	5.92	0.62	4	4	leachate	growth	8	door	litter	ag	0.2	NA	v	NA	NA	NA	perennial	annual	native	exotic	native	exotic	ag	41.638217	0	3.72901842342557	1.25	1.24	8	0.2	-0.818409682647621	0.0131372935703184	0.114618033355656	17.2089411764706	5.98671726755218
35	Hussain_2010	B	2010	Hussain	tbl5	Bothriochloa_pertusa	Setaria_italica	Bothriochloa pertusa	Setaria italica	9.3	0.705	6.55	0.735	4	4	leachate	growth	10	door	litter	ag	0.2	NA	v	NA	NA	NA	perennial	annual	native	exotic	native	exotic	ag	41.638217	0	3.72901842342557	1.41	1.47	10	0.2	-0.35054935051205	0.0183385416537182	0.135419871709134	9.41551939924906	5.38735494197679
36	Hussain_2010	B	2010	Hussain	tbl5	Bothriochloa_pertusa	Setaria_italica	Bothriochloa pertusa	Setaria italica	10.07	0.81	11.57	1.005	4	4	leachate	growth	2	door	litter	ag	0.1	NA	v	NA	NA	NA	perennial	annual	native	exotic	native	exotic	ag	41.638217	0	3.72901842342557	1.62	2.01	2	0.1	0.138854834475114	0.0140152085879069	0.118385846231325	8.70079883805374	7.83523558677202
37	Hussain_2010	B	2010	Hussain	tbl5	Bothriochloa_pertusa	Setaria_italica	Bothriochloa pertusa	Setaria italica	8.87	0.6	8.07	0.89	4	4	leachate	growth	4	door	litter	ag	0.1	NA	v	NA	NA	NA	perennial	annual	native	exotic	native	exotic	ag	41.638217	0	3.72901842342557	1.2	1.78	4	0.1	-0.0945213140396306	0.0167384585524014	0.12937719486989	10.9137254901961	5.5340383344349
38	Hussain_2010	B	2010	Hussain	tbl5	Bothriochloa_pertusa	Setaria_italica	Bothriochloa pertusa	Setaria italica	13.82	1.05	10.5	1	4	4	leachate	growth	6	door	litter	ag	0.1	NA	v	NA	NA	NA	perennial	annual	native	exotic	native	exotic	ag	41.638217	0	3.72901842342557	2.1	2	6	0.1	-0.274741561176046	0.0148427757838244	0.121830931145684	9.38767507002801	6.88235294117647
39	Hussain_2010	B	2010	Hussain	tbl5	Bothriochloa_pertusa	Setaria_italica	Bothriochloa pertusa	Setaria italica	12.62	0.645	8.07	0.975	4	4	leachate	growth	8	door	litter	ag	0.1	NA	v	NA	NA	NA	perennial	annual	native	exotic	native	exotic	ag	41.638217	0	3.72901842342557	1.29	1.95	8	0.1	-0.44712937483121	0.0172091170781922	0.131183524415958	15.4149566803466	4.79004524886878
40	Hussain_2010	B	2010	Hussain	tbl5	Bothriochloa_pertusa	Setaria_italica	Bothriochloa pertusa	Setaria italica	13.32	0.505	9.12	0.785	4	4	leachate	growth	10	door	litter	ag	0.1	NA	v	NA	NA	NA	perennial	annual	native	exotic	native	exotic	ag	41.638217	0	3.72901842342557	1.01	1.57	10	0.1	-0.378796861026003	0.00884621908634852	0.0940543411350509	21.8246942341293	7.93443237167478
41	Hussain_2010	B	2010	Hussain	tbl7	Bothriochloa_pertusa	Sorghum_bicolor	Bothriochloa pertusa	Sorghum bicolor	42.5	1.77	43.17	2.065	4	4	leachate	growth	2	door	litter	ag	0.2	NA	v	NA	NA	NA	perennial	annual	native	exotic	native	exotic	ag	13.403425	0	2.59551027131244	3.54	4.13	2	0.2	0.0156417336370147	0.00402258284866387	0.0634238350201552	19.5988700564972	16.6758296538955
42	Hussain_2010	B	2010	Hussain	tbl7	Bothriochloa_pertusa	Sorghum_bicolor	Bothriochloa pertusa	Sorghum bicolor	43.52	1.78	40.05	2.005	4	4	leachate	growth	4	door	litter	ag	0.2	NA	v	NA	NA	NA	perennial	annual	native	exotic	native	exotic	ag	13.403425	0	2.59551027131244	3.56	4.01	4	0.2	-0.0830919290333187	0.00417911624135557	0.0646460845013491	20.0112359550562	15.8000586768373
43	Hussain_2010	B	2010	Hussain	tbl7	Bothriochloa_pertusa	Sorghum_bicolor	Bothriochloa pertusa	Sorghum bicolor	48.45	1.975	42.5	2.31	4	4	leachate	growth	6	door	litter	ag	0.2	NA	v	NA	NA	NA	perennial	annual	native	exotic	native	exotic	ag	13.403425	0	2.59551027131244	3.95	4.62	6	0.2	-0.131028262406404	0.00461591932359278	0.067940557280558	20.0886075949367	14.3160173160173
44	Hussain_2010	B	2010	Hussain	tbl7	Bothriochloa_pertusa	Sorghum_bicolor	Bothriochloa pertusa	Sorghum bicolor	48.02	1.975	38.67	2.055	4	4	leachate	growth	8	door	litter	ag	0.2	NA	v	NA	NA	NA	perennial	annual	native	exotic	native	exotic	ag	13.403425	0	2.59551027131244	3.95	4.11	8	0.2	-0.216553485173902	0.00451563869635659	0.0671985021883419	19.8836932241251	14.7106054100472
45	Hussain_2010	B	2010	Hussain	tbl7	Bothriochloa_pertusa	Sorghum_bicolor	Bothriochloa pertusa	Sorghum bicolor	55.47	2.16	28.12	1.855	4	4	leachate	growth	10	door	litter	ag	0.2	NA	v	NA	NA	NA	perennial	annual	native	exotic	native	exotic	ag	13.403425	0	2.59551027131244	4.32	3.71	10	0.2	-0.679361267124679	0.0058680035087706	0.0766028949111625	21.1699346405229	11.2673220231489
46	Hussain_2010	B	2010	Hussain	tbl7	Bothriochloa_pertusa	Sorghum_bicolor	Bothriochloa pertusa	Sorghum bicolor	45.5	1.865	52.12	2.55	4	4	leachate	growth	2	door	litter	ag	0.1	NA	v	NA	NA	NA	perennial	annual	native	exotic	native	exotic	ag	13.403425	0	2.59551027131244	3.73	5.1	2	0.1	0.135836426299739	0.00407380909171789	0.0638263980788348	19.9616779687746	16.2369088811995
47	Hussain_2010	B	2010	Hussain	tbl7	Bothriochloa_pertusa	Sorghum_bicolor	Bothriochloa pertusa	Sorghum bicolor	43.5	1.655	33.62	1.68	4	4	leachate	growth	4	door	litter	ag	0.1	NA	v	NA	NA	NA	perennial	annual	native	exotic	native	exotic	ag	13.403425	0	2.59551027131244	3.31	3.36	4	0.1	-0.257639810114169	0.00394452283148847	0.0628054363211376	21.7378709792074	15.8347338935574
48	Hussain_2010	B	2010	Hussain	tbl7	Bothriochloa_pertusa	Sorghum_bicolor	Bothriochloa pertusa	Sorghum bicolor	42.47	2.065	41.4	2.065	4	4	leachate	growth	6	door	litter	ag	0.1	NA	v	NA	NA	NA	perennial	annual	native	exotic	native	exotic	ag	13.403425	0	2.59551027131244	4.13	4.13	6	0.1	-0.0255170634939113	0.00485209035027674	0.0696569476095295	16.3567867825096	15.8691069648198
49	Hussain_2010	B	2010	Hussain	tbl7	Bothriochloa_pertusa	Sorghum_bicolor	Bothriochloa pertusa	Sorghum bicolor	44.32	2.225	40	2.05	4	4	leachate	growth	8	door	litter	ag	0.1	NA	v	NA	NA	NA	perennial	annual	native	exotic	native	exotic	ag	13.403425	0	2.59551027131244	4.45	4.1	8	0.1	-0.102556588325092	0.00514691059605886	0.0717419723457535	15.7473892927958	15.364418938307
50	Hussain_2010	B	2010	Hussain	tbl7	Bothriochloa_pertusa	Sorghum_bicolor	Bothriochloa pertusa	Sorghum bicolor	49.5	2.335	25.9	1.195	4	4	leachate	growth	10	door	litter	ag	0.1	NA	v	NA	NA	NA	perennial	annual	native	exotic	native	exotic	ag	13.403425	0	2.59551027131244	4.67	2.39	10	0.1	-0.647729700869153	0.00435397786564278	0.0659846790220486	16.9521350296007	17.3987201575191
51	Hussain_2010	B	2010	Hussain	tbl9	Cenchrus_ciliaris	Oryza_sativa	Cenchrus ciliaris	Oryza sativa	18.12	0.565	10	0.25	4	4	leachate	growth	2	door	litter	ag	0.2	NA	v	NA	NA	NA	perennial	annual	native	exotic	native	exotic	ag	79.502156	0	4.37578414078941	1.13	0.5	2	0.2	-0.594431207620787	0.00159725572465145	0.0399656818364388	27.1842790213431	34.6470588235294
52	Hussain_2010	B	2010	Hussain	tbl9	Cenchrus_ciliaris	Oryza_sativa	Cenchrus ciliaris	Oryza sativa	12.5	0.465	8.9	0.365	4	4	leachate	growth	4	door	litter	ag	0.2	NA	v	NA	NA	NA	perennial	annual	native	exotic	native	exotic	ag	79.502156	0	4.37578414078941	0.93	0.73	4	0.2	-0.339677367570161	0.00306576147456129	0.0553693188919757	22.3004427577483	19.9492344883159
53	Hussain_2010	B	2010	Hussain	tbl9	Cenchrus_ciliaris	Oryza_sativa	Cenchrus ciliaris	Oryza sativa	17.02	0.605	8.7	0.315	4	4	leachate	growth	6	door	litter	ag	0.2	NA	v	NA	NA	NA	perennial	annual	native	exotic	native	exotic	ag	79.502156	0	4.37578414078941	1.21	0.63	6	0.2	-0.67106609748469	0.00257448704701566	0.0507394032977888	23.4773942634905	22.9943977591036
54	Hussain_2010	B	2010	Hussain	tbl9	Cenchrus_ciliaris	Oryza_sativa	Cenchrus ciliaris	Oryza sativa	9.52	0.395	7.5	0.375	4	4	leachate	growth	8	door	litter	ag	0.2	NA	v	NA	NA	NA	perennial	annual	native	exotic	native	exotic	ag	79.502156	0	4.37578414078941	0.79	0.75	8	0.2	-0.238491828261009	0.00422155259162489	0.0649734760623509	19.6835443037975	15.8235294117647
55	Hussain_2010	B	2010	Hussain	tbl9	Cenchrus_ciliaris	Oryza_sativa	Cenchrus ciliaris	Oryza sativa	12.5	0.505	11.32	0.51	4	4	leachate	growth	10	door	litter	ag	0.2	NA	v	NA	NA	NA	perennial	annual	native	exotic	native	exotic	ag	79.502156	0	4.37578414078941	1.01	1.02	10	0.2	-0.0991575715332189	0.00366193312739577	0.060513908545026	20.296447291788	17.8904267589389
56	Hussain_2010	B	2010	Hussain	tbl9	Cenchrus_ciliaris	Oryza_sativa	Cenchrus ciliaris	Oryza sativa	13.97	0.565	9.22	0.465	4	4	leachate	growth	2	door	litter	ag	0.1	NA	v	NA	NA	NA	perennial	annual	native	exotic	native	exotic	ag	79.502156	0	4.37578414078941	1.13	0.93	2	0.1	-0.415537135700368	0.00417927378314382	0.0646473029842995	20.2712129099427	15.6616065781151
57	Hussain_2010	B	2010	Hussain	tbl9	Cenchrus_ciliaris	Oryza_sativa	Cenchrus ciliaris	Oryza sativa	13	0.555	9.27	0.425	4	4	leachate	growth	4	door	litter	ag	0.1	NA	v	NA	NA	NA	perennial	annual	native	exotic	native	exotic	ag	79.502156	0	4.37578414078941	1.11	0.85	4	0.1	-0.338165977883773	0.00392456382853029	0.0626463393067008	19.0455749867515	17.5287197231834
58	Hussain_2010	B	2010	Hussain	tbl9	Cenchrus_ciliaris	Oryza_sativa	Cenchrus ciliaris	Oryza sativa	15	0.86	12.5	0.495	4	4	leachate	growth	6	door	litter	ag	0.1	NA	v	NA	NA	NA	perennial	annual	native	exotic	native	exotic	ag	79.502156	0	4.37578414078941	1.72	0.99	6	0.1	-0.182321556793954	0.00485527111111111	0.0696797754812048	13.4158686730506	20.767082590612
59	Hussain_2010	B	2010	Hussain	tbl9	Cenchrus_ciliaris	Oryza_sativa	Cenchrus ciliaris	Oryza sativa	11.67	0.525	10	0.275	4	4	leachate	growth	8	door	litter	ag	0.1	NA	v	NA	NA	NA	perennial	annual	native	exotic	native	exotic	ag	79.502156	0	4.37578414078941	1.05	0.55	8	0.1	-0.154436353304419	0.00278009335287237	0.0527265905674961	17.9210084033613	31.2245989304813
60	Hussain_2010	B	2010	Hussain	tbl9	Cenchrus_ciliaris	Oryza_sativa	Cenchrus ciliaris	Oryza sativa	12.92	0.52	10.6	0.335	4	4	leachate	growth	10	door	litter	ag	0.1	NA	v	NA	NA	NA	perennial	annual	native	exotic	native	exotic	ag	79.502156	0	4.37578414078941	1.04	0.67	10	0.1	-0.197922497236434	0.00261867409069294	0.0511729820383074	20.3846153846154	26.7805092186128
61	Hussain_2010	B	2010	Hussain	tbl5	Cenchrus_ciliaris	Setaria_italica	Cenchrus ciliaris	Setaria italica	12.87	1.065	6.57	0.615	4	4	leachate	growth	2	door	litter	ag	0.2	NA	v	NA	NA	NA	perennial	annual	native	native	native	native	ag	12.035062	0	2.48782422286281	2.13	1.23	2	0.2	-0.672385189111516	0.0156099866701706	0.124939932248143	8.37365368682684	7.0545193687231
62	Hussain_2010	B	2010	Hussain	tbl5	Cenchrus_ciliaris	Setaria_italica	Cenchrus ciliaris	Setaria italica	14.8	1.205	6.97	0.725	4	4	leachate	growth	4	door	litter	ag	0.2	NA	v	NA	NA	NA	perennial	annual	native	native	native	native	ag	12.035062	0	2.48782422286281	2.41	1.45	4	0.2	-0.753011955997637	0.0174486217160313	0.132093231151453	8.55967781303393	6.04827586206896
63	Hussain_2010	B	2010	Hussain	tbl5	Cenchrus_ciliaris	Setaria_italica	Cenchrus ciliaris	Setaria italica	10.55	0.96	10	1.05	4	4	leachate	growth	6	door	litter	ag	0.2	NA	v	NA	NA	NA	perennial	annual	native	native	native	native	ag	12.035062	0	2.48782422286281	1.92	2.1	6	0.2	-0.0535407669280294	0.0193051374632196	0.138942928798912	7.34313725490196	5.96358543417367
64	Hussain_2010	B	2010	Hussain	tbl5	Cenchrus_ciliaris	Setaria_italica	Cenchrus ciliaris	Setaria italica	13.42	0.625	6.95	0.865	4	4	leachate	growth	8	door	litter	ag	0.2	NA	v	NA	NA	NA	perennial	annual	native	native	native	native	ag	12.035062	0	2.48782422286281	1.25	1.73	8	0.2	-0.658004471966835	0.0176593763287245	0.132888586149167	17.2089411764706	4.56205372322339
65	Hussain_2010	B	2010	Hussain	tbl5	Cenchrus_ciliaris	Setaria_italica	Cenchrus ciliaris	Setaria italica	9.3	0.705	7.97	0.945	4	4	leachate	growth	10	door	litter	ag	0.2	NA	v	NA	NA	NA	perennial	annual	native	native	native	native	ag	12.035062	0	2.48782422286281	1.41	1.89	10	0.2	-0.154329907357087	0.0198053767194462	0.140731576838484	9.41551939924906	4.93775287892935
66	Hussain_2010	B	2010	Hussain	tbl5	Cenchrus_ciliaris	Setaria_italica	Cenchrus ciliaris	Setaria italica	10.07	0.81	10.85	0.875	4	4	leachate	growth	2	door	litter	ag	0.1	NA	v	NA	NA	NA	perennial	annual	native	native	native	native	ag	12.035062	0	2.48782422286281	1.62	1.75	2	0.1	0.0746043732559976	0.0129737435829587	0.113902342306726	8.70079883805374	8.67058823529412
67	Hussain_2010	B	2010	Hussain	tbl5	Cenchrus_ciliaris	Setaria_italica	Cenchrus ciliaris	Setaria italica	8.87	0.6	6.4	0.55	4	4	leachate	growth	4	door	litter	ag	0.1	NA	v	NA	NA	NA	perennial	annual	native	native	native	native	ag	12.035062	0	2.48782422286281	1.2	1.1	4	0.1	-0.326376805955862	0.0119609298670466	0.109366036167755	10.9137254901961	7.95187165775401
68	Hussain_2010	B	2010	Hussain	tbl5	Cenchrus_ciliaris	Setaria_italica	Cenchrus ciliaris	Setaria italica	13.82	1.05	6.62	0.56	4	4	leachate	growth	6	door	litter	ag	0.1	NA	v	NA	NA	NA	perennial	annual	native	native	native	native	ag	12.035062	0	2.48782422286281	2.1	1.12	6	0.1	-0.736021448390607	0.0129283119975006	0.113702735224359	9.38767507002801	8.12605042016807
69	Hussain_2010	B	2010	Hussain	tbl5	Cenchrus_ciliaris	Setaria_italica	Cenchrus ciliaris	Setaria italica	12.62	0.645	7.87	0.475	4	4	leachate	growth	8	door	litter	ag	0.1	NA	v	NA	NA	NA	perennial	annual	native	native	native	native	ag	12.035062	0	2.48782422286281	1.29	0.95	8	0.1	-0.472224794683755	0.00625498603598549	0.0790884696778582	15.4149566803466	12.5938080495356
70	Hussain_2010	B	2010	Hussain	tbl5	Cenchrus_ciliaris	Setaria_italica	Cenchrus ciliaris	Setaria italica	13.32	0.505	9.37	0.7	4	4	leachate	growth	10	door	litter	ag	0.1	NA	v	NA	NA	NA	perennial	annual	native	native	native	exotic	ag	12.035062	0	2.48782422286281	1.01	1.4	10	0.1	-0.351753568861912	0.00701845162265188	0.0837761996192945	21.8246942341293	9.59831932773109
71	Hussain_2010	B	2010	Hussain	tbl7	Cenchrus_ciliaris	Sorghum_bicolor	Cenchrus ciliaris	Sorghum bicolor	42.5	1.77	45.17	1.585	4	4	leachate	growth	2	door	litter	ag	0.2	NA	v	NA	NA	NA	perennial	annual	native	exotic	native	exotic	ag	41.638218	0	3.72901844744197	3.54	3.17	2	0.2	0.0609290737361414	0.00296576183736831	0.0544588086297185	19.5988700564972	23.8220449062906
72	Hussain_2010	B	2010	Hussain	tbl7	Cenchrus_ciliaris	Sorghum_bicolor	Cenchrus ciliaris	Sorghum bicolor	43.52	1.78	36.42	1.565	4	4	leachate	growth	4	door	litter	ag	0.2	NA	v	NA	NA	NA	perennial	annual	native	exotic	native	exotic	ag	41.638218	0	3.72901844744197	3.56	3.13	4	0.2	-0.178102528248225	0.00351936797437545	0.0593242612627873	20.0112359550562	18.9026498778425
73	Hussain_2010	B	2010	Hussain	tbl7	Cenchrus_ciliaris	Sorghum_bicolor	Cenchrus ciliaris	Sorghum bicolor	48.45	1.975	45	1.97	4	4	leachate	growth	6	door	litter	ag	0.2	NA	v	NA	NA	NA	perennial	annual	native	exotic	native	exotic	ag	41.638218	0	3.72901844744197	3.95	3.94	6	0.2	-0.0738698485664555	0.0035781709362204	0.059817814538985	20.0886075949367	18.498954911914
74	Hussain_2010	B	2010	Hussain	tbl7	Cenchrus_ciliaris	Sorghum_bicolor	Cenchrus ciliaris	Sorghum bicolor	48.02	1.975	43.77	1.905	4	4	leachate	growth	8	door	litter	ag	0.2	NA	v	NA	NA	NA	perennial	annual	native	exotic	native	exotic	ag	41.638218	0	3.72901844744197	3.95	3.81	8	0.2	-0.0926689395903035	0.00358581779393218	0.0598816983220431	19.8836932241251	18.6248263084761
75	Hussain_2010	B	2010	Hussain	tbl7	Cenchrus_ciliaris	Sorghum_bicolor	Cenchrus ciliaris	Sorghum bicolor	55.47	2.16	54.2	2.365	4	4	leachate	growth	10	door	litter	ag	0.2	NA	v	NA	NA	NA	perennial	annual	native	exotic	native	exotic	ag	41.638218	0	3.72901844744197	4.32	4.73	10	0.2	-0.0231614256215424	0.00342030692538631	0.0584833901666645	21.1699346405229	18.5694565352568
76	Hussain_2010	B	2010	Hussain	tbl7	Cenchrus_ciliaris	Sorghum_bicolor	Cenchrus ciliaris	Sorghum bicolor	45.5	1.865	41.35	2.055	4	4	leachate	growth	2	door	litter	ag	0.1	NA	v	NA	NA	NA	perennial	annual	native	exotic	native	exotic	ag	41.638218	0	3.72901844744197	3.73	4.11	2	0.1	-0.0956399044872045	0.00414996065954188	0.0644201882917295	19.9616779687746	15.9380277658509
77	Hussain_2010	B	2010	Hussain	tbl7	Cenchrus_ciliaris	Sorghum_bicolor	Cenchrus ciliaris	Sorghum bicolor	43.5	1.655	37.05	1.585	4	4	leachate	growth	4	door	litter	ag	0.1	NA	v	NA	NA	NA	perennial	annual	native	exotic	native	exotic	ag	41.638218	0	3.72901844744197	3.31	3.17	4	0.1	-0.160492586352543	0.00327762707607162	0.0572505639803803	21.7378709792074	19.0003711263685
78	Hussain_2010	B	2010	Hussain	tbl7	Cenchrus_ciliaris	Sorghum_bicolor	Cenchrus ciliaris	Sorghum bicolor	42.47	2.065	37.5	1.485	4	4	leachate	growth	6	door	litter	ag	0.1	NA	v	NA	NA	NA	perennial	annual	native	exotic	native	exotic	ag	41.638218	0	3.72901844744197	4.13	2.97	6	0.1	-0.124457011348815	0.00393231305885804	0.0627081578333955	16.3567867825096	20.767082590612
79	Hussain_2010	B	2010	Hussain	tbl7	Cenchrus_ciliaris	Sorghum_bicolor	Cenchrus ciliaris	Sorghum bicolor	44.32	2.225	37.02	1.705	4	4	leachate	growth	8	door	litter	ag	0.1	NA	v	NA	NA	NA	perennial	annual	native	exotic	native	exotic	ag	41.638218	0	3.72901844744197	4.45	3.41	8	0.1	-0.179977735293677	0.00464152035069307	0.0681287043080453	15.7473892927958	17.4353976194583
80	Hussain_2010	B	2010	Hussain	tbl7	Cenchrus_ciliaris	Sorghum_bicolor	Cenchrus ciliaris	Sorghum bicolor	49.5	2.335	26.7	1.295	4	4	leachate	growth	10	door	litter	ag	0.1	NA	v	NA	NA	NA	perennial	annual	native	exotic	native	exotic	ag	41.638218	0	3.72901844744197	4.67	2.59	10	0.1	-0.617309104168441	0.0045776025523754	0.0676579821778288	16.9521350296007	16.4049511696571
81	Meksawat_2010	A	2010	Meksawat	fig1	Rottboellia_cochinchinensis	Ageratum_conyzoides	Rottboellia cochinchinensis	Ageratum conyzoides	0.775	0.084	0.838	0.084	50	50	soil	growth	7	door	NA	bg	NA	NA	NA	NA	NA	NA	annual	annual	exotic	exotic	exotic	invasive	ag	271.51613	0	5.60402154829065	0.5939696961967	0.5939696961967	7	NA	0.078155071128736	0.0217955524042946	0.147633168374504	6.1802890310353	6.92655768775172
82	Meksawat_2010	A	2010	Meksawat	fig1	Rottboellia_cochinchinensis	Bidens_pilosa	Rottboellia cochinchinensis	Bidens pilosa	2.54	0.23	1.93	0.15	50	50	soil	growth	7	door	NA	bg	NA	NA	NA	NA	NA	NA	annual	annual	exotic	exotic	exotic	invasive	ag	271.51613	0	5.60402154829065	1.62634559672906	1.06066017177982	7	NA	-0.274644078113651	0.0142399470146198	0.119331249111956	7.98853558295479	9.80265339966833
83	Meksawat_2010	A	2010	Meksawat	fig1	Rottboellia_cochinchinensis	Echinochloa_crus-galli	Rottboellia cochinchinensis	Echinochloa crus-galli	3.38	0.35	5.47	0.55	50	50	soil	growth	7	door	NA	bg	NA	NA	NA	NA	NA	NA	annual	annual	exotic	exotic	exotic	invasive	ag	41.638218	0	3.72901844744197	2.47487373415292	3.88908729652601	7	NA	0.481402906938962	0.020832653779262	0.144335213233854	6.6090973702914	6.89597467209407
84	Meksawat_2010	A	2010	Meksawat	fig1	Rottboellia_cochinchinensis	Lactuca_sativa	Rottboellia cochinchinensis	Lactuca sativa	1.78	0.19	1.7	0.17	50	50	soil	growth	7	door	NA	bg	NA	NA	NA	NA	NA	NA	annual	annual	exotic	exotic	exotic	exotic	ag	271.51613	0	5.60402154829065	1.34350288425444	1.20208152801713	7	NA	-0.0459851132418234	0.0213937634137104	0.146266070616908	6.32181199266824	6.9502487562189
85	Meksawat_2010	A	2010	Meksawat	fig1	Rottboellia_cochinchinensis	Mimosa_pudica	Rottboellia cochinchinensis	Mimosa pudica	1.84	0.19	1.87	0.14	50	50	soil	growth	7	door	NA	bg	NA	NA	NA	NA	NA	NA	annual	perennial	exotic	exotic	exotic	invasive	ag	271.516129	0	5.60402154460762	1.34350288425444	0.989949493661167	7	NA	0.0161728592456011	0.0162677715804022	0.127545174665301	6.63603037444357	10.2906894100924
86	Meksawat_2010	A	2010	Meksawat	fig1	Rottboellia_cochinchinensis	Oryza_sativa	Rottboellia cochinchinensis	Oryza sativa	4.55	0.44	5.05	0.51	50	50	soil	growth	7	door	NA	bg	NA	NA	NA	NA	NA	NA	annual	annual	exotic	exotic	exotic	exotic	ag	79.502156	0	4.37578414078941	3.11126983722081	3.60624458405139	7	NA	0.104261010324409	0.0195505276913154	0.139823201548654	7.2894617819991	6.8526972978246
87	Ismail_2015	A	2015	Ismail	tbl1	Cenchrus_purpureus	Eleusine_indica	Cenchrus purpureus	Eleusine indica	0.729	0.042143564	0.001	0.001	50	50	leachate	growth	7	door	litter	ag	2	NA	v	NA	NA	NA	perennial	annual	exotic	exotic	invasive	invasive	ag	51.331171	0	3.93829818948168	0.297999998877693	0.00707106781186548	7	2	-6.59167373200866	1.00334200783647	1.00166961011926	14.2119551713367	-2.00497512437811
88	Ismail_2015	A	2015	Ismail	tbl1	Cenchrus_purpureus	Eleusine_indica	Cenchrus purpureus	Eleusine indica	0.729	0.042143564	0.001	0.001	50	50	leachate	growth	7	door	litter	ag	4	NA	v	NA	NA	NA	perennial	annual	exotic	exotic	invasive	invasive	ag	51.331171	0	3.93829818948168	0.297999998877693	0.00707106781186548	7	4	-6.59167373200866	1.00334200783647	1.00166961011926	14.2119551713367	-2.00497512437811
89	Ismail_2015	A	2015	Ismail	tbl1	Cenchrus_purpureus	Eleusine_indica	Cenchrus purpureus	Eleusine indica	0.729	0.042143564	0.001	0.001	50	50	leachate	growth	7	door	litter	ag	6	NA	v	NA	NA	NA	perennial	annual	exotic	exotic	invasive	invasive	ag	51.331171	0	3.93829818948168	0.297999998877693	0.00707106781186548	7	6	-6.59167373200866	1.00334200783647	1.00166961011926	14.2119551713367	-2.00497512437811
90	Ismail_2015	A	2015	Ismail	tbl1	Cenchrus_purpureus	Eleusine_indica	Cenchrus purpureus	Eleusine indica	0.729	0.042143564	0.001	0.001	50	50	leachate	growth	7	door	litter	ag	8	NA	v	NA	NA	NA	perennial	annual	exotic	exotic	invasive	invasive	ag	51.331171	0	3.93829818948168	0.297999998877693	0.00707106781186548	7	8	-6.59167373200866	1.00334200783647	1.00166961011926	14.2119551713367	-2.00497512437811
91	Ismail_2015	A	2015	Ismail	tbl1	Cenchrus_purpureus	Eleusine_indica	Cenchrus purpureus	Eleusine indica	0.729	0.042143564	0.001	0.001	50	50	leachate	growth	7	door	litter	ag	10	NA	v	NA	NA	NA	perennial	annual	exotic	exotic	invasive	invasive	ag	51.331171	0	3.93829818948168	0.297999998877693	0.00707106781186548	7	10	-6.59167373200866	1.00334200783647	1.00166961011926	14.2119551713367	-2.00497512437811
92	Ismail_2015	B	2015	Ismail	tbl2	Cenchrus_purpureus	Eleusine_indica	Cenchrus purpureus	Eleusine indica	4.036	0.17309974	4.972	0.12614785	50	50	volatile	growth	30	door	litter	ag	0.01	NA	v	NA	NA	NA	perennial	annual	exotic	exotic	invasive	invasive	ag	51.331171	0	3.93829818948168	1.22399999975628	0.892000001671034	30	0.01	0.208568071157102	0.00248318139715247	0.0498315301506232	20.2000371462716	36.2179785988587
93	Ismail_2015	B	2015	Ismail	tbl2	Cenchrus_purpureus	Eleusine_indica	Cenchrus purpureus	Eleusine indica	4.036	0.17309974	0.576	0.095600837	50	50	volatile	growth	30	door	litter	ag	0.05	NA	v	NA	NA	NA	perennial	annual	exotic	exotic	invasive	invasive	ag	51.331171	0	3.93829818948168	1.22399999975628	0.676000001298098	30	0.05	-1.94690172077761	0.029386721618419	0.171425557074839	20.2000371462716	2.99507646944774
94	Ismail_2015	B	2015	Ismail	tbl2	Cenchrus_purpureus	Eleusine_indica	Cenchrus purpureus	Eleusine indica	4.036	0.17309974	0.065	0.028425693	50	50	volatile	growth	30	door	litter	ag	0.1	NA	v	NA	NA	NA	perennial	annual	exotic	exotic	invasive	invasive	ag	51.331171	0	3.93829818948168	1.22399999975628	0.20100000280227	30	0.1	-4.12862211157786	0.193086803320864	0.439416434968998	20.2000371462716	-0.724712747885412
95	Uddin_2017	A	2017	Uddin	fig4	Phragmites_australis	Lactuca_sativa	Phragmites australis	Lactuca sativa	20	0.001	18	1.2	3	3	leachate	germ	7	door	litter	t	0.0125	NA	NA	NA	NA	NA	perennial	annual	exotic	exotic	invasive	exotic	germ	271.51613	1	5.60402154829065	0.00173205080756888	2.07846096908265	7	0.0125	-0.105360515657826	0.00444444694444444	0.066666685416664	18458.5384615385	10.8461538461538
96	Uddin_2017	A	2017	Uddin	fig4	Phragmites_australis	Lactuca_sativa	Phragmites australis	Lactuca sativa	20	0.001	16.6	0.8	3	3	leachate	germ	7	door	litter	t	0.025	NA	NA	NA	NA	NA	perennial	annual	exotic	exotic	invasive	exotic	germ	271.51613	1	5.60402154829065	0.00173205080756888	1.3856406460551	7	0.025	-0.186329578191493	0.00232254568478734	0.0481927970218304	18458.5384615385	16.1538461538462
97	Uddin_2017	A	2017	Uddin	fig4	Phragmites_australis	Lactuca_sativa	Phragmites australis	Lactuca sativa	20	0.001	11.4	0.8	3	3	leachate	germ	7	door	litter	t	0.05	NA	NA	NA	NA	NA	perennial	annual	exotic	exotic	invasive	exotic	germ	271.51613	1	5.60402154829065	0.00173205080756888	1.3856406460551	7	0.05	-0.562118918153541	0.00492459468220991	0.070175456408989	18458.5384615385	10.1538461538462
98	Uddin_2017	A	2017	Uddin	fig4	Phragmites_australis	Lactuca_sativa	Phragmites australis	Lactuca sativa	1.14	0.06	1.03	0.05	3	3	leachate	growth	7	door	litter	t	0.0125	NA	NA	NA	NA	NA	perennial	annual	exotic	exotic	invasive	exotic	t	271.51613	0	5.60402154829065	0.103923048454133	0.0866025403784439	7	0.0125	-0.10146946016486	0.00512657287532746	0.0716000899114482	14.5384615384615	16.0153846153846
99	Uddin_2017	A	2017	Uddin	fig4	Phragmites_australis	Lactuca_sativa	Phragmites australis	Lactuca sativa	1.14	0.06	0.77	0.04	3	3	leachate	growth	7	door	litter	t	0.025	NA	NA	NA	NA	NA	perennial	annual	exotic	exotic	invasive	exotic	t	271.51613	0	5.60402154829065	0.103923048454133	0.0692820323027551	7	0.025	-0.392393026540812	0.00546868320369058	0.0739505456618853	14.5384615384615	14.7692307692308
100	Uddin_2017	A	2017	Uddin	fig4	Phragmites_australis	Lactuca_sativa	Phragmites australis	Lactuca sativa	1.14	0.06	0.58	0.04	3	3	leachate	growth	7	door	litter	t	0.05	NA	NA	NA	NA	NA	perennial	annual	exotic	exotic	invasive	exotic	t	271.51613	0	5.60402154829065	0.103923048454133	0.0692820323027551	7	0.05	-0.675755437848076	0.00752632567086406	0.0867543985678194	14.5384615384615	10.3846153846154
101	Uddin_2017	A	2017	Uddin	fig4	Phragmites_australis	Lactuca_sativa	Phragmites australis	Lactuca sativa	18.6	0.6	14	0.8	3	3	leachate	germ	7	door	litter	t	0.0125	NA	NA	NA	NA	NA	perennial	annual	exotic	exotic	invasive	exotic	germ	271.51613	1	5.60402154829065	1.03923048454133	1.3856406460551	7	0.0125	-0.284104251103897	0.00430588884877572	0.0656192719311615	25.6153846153846	13.1538461538462
102	Uddin_2017	A	2017	Uddin	fig4	Phragmites_australis	Lactuca_sativa	Phragmites australis	Lactuca sativa	18.6	0.6	8.6	0.8	3	3	leachate	germ	7	door	litter	t	0.025	NA	NA	NA	NA	NA	perennial	annual	exotic	exotic	invasive	exotic	germ	271.51613	1	5.60402154829065	1.03923048454133	1.3856406460551	7	0.025	-0.771399377459694	0.00969390884855497	0.0984576500255565	25.6153846153846	6.92307692307692
103	Uddin_2017	A	2017	Uddin	fig4	Phragmites_australis	Lactuca_sativa	Phragmites australis	Lactuca sativa	18.6	0.6	3.2	0.8	3	3	leachate	germ	7	door	litter	t	0.05	NA	NA	NA	NA	NA	perennial	annual	exotic	exotic	invasive	exotic	germ	271.51613	1	5.60402154829065	1.03923048454133	1.3856406460551	7	0.05	-1.76001077091347	0.0635405827263267	0.252072574323996	25.6153846153846	0.692307692307693
104	Uddin_2017	A	2017	Uddin	fig4	Phragmites_australis	Lactuca_sativa	Phragmites australis	Lactuca sativa	0.99	0.07	0.64	0.05	3	3	leachate	growth	7	door	litter	t	0.0125	NA	NA	NA	NA	NA	perennial	annual	exotic	exotic	invasive	exotic	t	271.51613	0	5.60402154829065	0.121243556529821	0.0866025403784439	7	0.0125	-0.436236766774918	0.0111030054729747	0.105370799906685	10.0549450549451	8.81538461538461
105	Uddin_2017	A	2017	Uddin	fig4	Phragmites_australis	Lactuca_sativa	Phragmites australis	Lactuca sativa	0.99	0.07	0.54	0.05	3	3	leachate	growth	7	door	litter	t	0.025	NA	NA	NA	NA	NA	perennial	annual	exotic	exotic	invasive	exotic	t	271.51613	0	5.60402154829065	0.121243556529821	0.0866025403784439	7	0.025	-0.606135803570315	0.0135728780509925	0.116502695466639	10.0549450549451	6.96923076923077
106	Uddin_2017	A	2017	Uddin	fig4	Phragmites_australis	Lactuca_sativa	Phragmites australis	Lactuca sativa	0.99	0.07	0.32	0.03	3	3	leachate	growth	7	door	litter	t	0.05	NA	NA	NA	NA	NA	perennial	annual	exotic	exotic	invasive	exotic	t	271.51613	0	5.60402154829065	0.121243556529821	0.0519615242270663	7	0.05	-1.12938394733486	0.0137885523479747	0.117424666693053	10.0549450549451	6.84615384615385
107	Uddin_2017	A	2017	Uddin	fig4	Phragmites_australis	Poa_labillardierei	Phragmites australis	Poa labillardierei	17.2	1.6	17.2	0.6	3	3	leachate	germ	14	door	litter	t	0.0125	NA	NA	NA	NA	NA	perennial	perennial	exotic	native	invasive	native	germ	79.502155	1	4.37578412821114	2.7712812921102	1.03923048454133	14	0.0125	0	0.00987020010816658	0.0993488807595062	6.92307692307692	23.4615384615385
108	Uddin_2017	A	2017	Uddin	fig4	Phragmites_australis	Poa_labillardierei	Phragmites australis	Poa labillardierei	17.2	1.6	12.6	0.8	3	3	leachate	germ	14	door	litter	t	0.025	NA	NA	NA	NA	NA	perennial	perennial	exotic	native	invasive	native	germ	79.502155	1	4.37578412821114	2.7712812921102	1.3856406460551	14	0.025	-0.311212569861975	0.0126845682487085	0.112625788559763	6.92307692307692	11.5384615384615
109	Uddin_2017	A	2017	Uddin	fig4	Phragmites_australis	Poa_labillardierei	Phragmites australis	Poa labillardierei	17.2	1.6	8.6	0.8	3	3	leachate	germ	14	door	litter	t	0.05	NA	NA	NA	NA	NA	perennial	perennial	exotic	native	invasive	native	germ	79.502155	1	4.37578412821114	2.7712812921102	1.3856406460551	14	0.05	-0.693147180559945	0.0173066522444565	0.131554749988195	6.92307692307692	6.92307692307692
110	Uddin_2017	A	2017	Uddin	fig4	Phragmites_australis	Poa_labillardierei	Phragmites australis	Poa labillardierei	0.59	0.06	0.63	0.04	3	3	leachate	growth	14	door	litter	t	0.0125	NA	NA	NA	NA	NA	perennial	perennial	exotic	native	invasive	native	t	79.502155	0	4.37578412821114	0.103923048454133	0.0692820323027551	14	0.0125	0.0655972824858133	0.0143730979150467	0.119887855577814	6.07692307692308	11.5384615384615
111	Uddin_2017	A	2017	Uddin	fig4	Phragmites_australis	Poa_labillardierei	Phragmites australis	Poa labillardierei	0.59	0.06	0.45	0.02	3	3	leachate	growth	14	door	litter	t	0.025	NA	NA	NA	NA	NA	perennial	perennial	exotic	native	invasive	native	t	79.502155	0	4.37578412821114	0.103923048454133	0.0346410161513775	14	0.025	-0.2708749541354	0.0123171644305418	0.110982721315265	6.07692307692308	17.7692307692308
112	Uddin_2017	A	2017	Uddin	fig4	Phragmites_australis	Poa_labillardierei	Phragmites australis	Poa labillardierei	0.59	0.06	0.37	0.05	3	3	leachate	growth	14	door	litter	t	0.05	NA	NA	NA	NA	NA	perennial	perennial	exotic	native	invasive	native	t	79.502155	0	4.37578412821114	0.103923048454133	0.0866025403784439	14	0.05	-0.466619531261495	0.0286033605365577	0.169125280595651	6.07692307692308	3.83076923076923
113	Uddin_2017	A	2017	Uddin	fig4	Phragmites_australis	Poa_labillardierei	Phragmites australis	Poa labillardierei	17.2	0.8	15.2	0.8	3	3	leachate	germ	14	door	litter	t	0.0125	NA	NA	NA	NA	NA	perennial	perennial	exotic	native	invasive	native	germ	79.502155	1	4.37578412821114	1.3856406460551	1.3856406460551	14	0.0125	-0.123613955967177	0.00493341463305013	0.0702382704303725	16.8461538461538	14.5384615384615
114	Uddin_2017	A	2017	Uddin	fig4	Phragmites_australis	Poa_labillardierei	Phragmites australis	Poa labillardierei	17.2	0.8	11.2	0.8	3	3	leachate	germ	14	door	litter	t	0.025	NA	NA	NA	NA	NA	perennial	perennial	exotic	native	invasive	native	germ	79.502155	1	4.37578412821114	1.3856406460551	1.3856406460551	14	0.025	-0.428995605518359	0.00726537234688359	0.0852371535592525	16.8461538461538	9.92307692307692
115	Uddin_2017	A	2017	Uddin	fig4	Phragmites_australis	Poa_labillardierei	Phragmites australis	Poa labillardierei	17.2	0.8	5.2	0.8	3	3	leachate	germ	14	door	litter	t	0.05	NA	NA	NA	NA	NA	perennial	perennial	exotic	native	invasive	native	germ	79.502155	1	4.37578412821114	1.3856406460551	1.3856406460551	14	0.05	-1.19625075823203	0.0258319705838115	0.160723273311028	16.8461538461538	3
116	Uddin_2017	A	2017	Uddin	fig4	Phragmites_australis	Poa_labillardierei	Phragmites australis	Poa labillardierei	0.56	0.05	0.58	0.04	3	3	leachate	growth	14	door	litter	t	0.0125	NA	NA	NA	NA	NA	perennial	perennial	exotic	native	invasive	native	t	79.502155	0	4.37578412821114	0.0866025403784439	0.0692820323027551	14	0.0125	0.0350913198112699	0.0127281813438812	0.11281924190439	7.33846153846154	10.3846153846154
117	Uddin_2017	A	2017	Uddin	fig4	Phragmites_australis	Poa_labillardierei	Phragmites australis	Poa labillardierei	0.56	0.05	0.34	0.04	3	3	leachate	growth	14	door	litter	t	0.025	NA	NA	NA	NA	NA	perennial	perennial	exotic	native	invasive	native	t	79.502155	0	4.37578412821114	0.0866025403784439	0.0692820323027551	14	0.025	-0.498991166118988	0.0218127692253372	0.147691466325368	7.33846153846154	4.84615384615385
118	Uddin_2017	A	2017	Uddin	fig4	Phragmites_australis	Poa_labillardierei	Phragmites australis	Poa labillardierei	0.56	0.05	0.24	0.03	3	3	leachate	growth	14	door	litter	t	0.05	NA	NA	NA	NA	NA	perennial	perennial	exotic	native	invasive	native	t	79.502155	0	4.37578412821114	0.0866025403784439	0.0519615242270663	14	0.05	-0.847297860387204	0.0235969387755102	0.15361295119719	7.33846153846154	4.38461538461539
119	Uddin_2017	B	2017	Uddin	fig3	Phragmites_australis	Mucuna_pruriens	Phragmites australis	Mucuna pruriens	7.35	0.35	2	0.1	3	3	leachate	growth	5	door	litter	t	0.05	NA	NA	NA	NA	NA	perennial	annual	exotic	exotic	invasive	exotic	bg	271.51613	0	5.60402154829065	0.606217782649107	0.173205080756888	5	0.05	-1.3015531326648	0.00476757369614512	0.069047619047619	16.3846153846154	15.4615384615385
120	Uddin_2017	B	2017	Uddin	fig3	Phragmites_australis	Mucuna_pruriens	Phragmites australis	Mucuna pruriens	7.35	0.35	2.95	0.2	3	3	exudate	growth	5	door	NA	bg	0.05	NA	NA	NA	NA	NA	perennial	annual	exotic	exotic	invasive	exotic	bg	271.51613	0	5.60402154829065	0.606217782649107	0.346410161513775	5	0.05	-0.912895142873017	0.00686395404661913	0.0828489833771008	16.3846153846154	10.6153846153846
121	Uddin_2017	B	2017	Uddin	fig3	Phragmites_australis	Mucuna_pruriens	Phragmites australis	Mucuna pruriens	7.35	0.35	6.6	0.65	3	3	exudate	growth	5	door	NA	bg	0.05	NA	NA	NA	NA	NA	perennial	annual	exotic	exotic	invasive	exotic	bg	271.51613	0	5.60402154829065	0.606217782649107	1.12583302491977	5	0.05	-0.107630664192365	0.0119668390772287	0.109393048578183	16.3846153846154	6.37278106508876
122	Uddin_2017	B	2017	Uddin	fig3	Phragmites_australis	Mucuna_pruriens	Phragmites australis	Mucuna pruriens	7.35	0.35	3.225	0.125	3	3	leachate	growth	5	door	litter	t	0.025	NA	NA	NA	NA	NA	perennial	annual	exotic	exotic	invasive	exotic	bg	271.51613	0	5.60402154829065	0.606217782649107	0.21650635094611	5	0.025	-0.823767362977009	0.00376988725903197	0.0613994076439828	16.3846153846154	20.8153846153846
123	Uddin_2017	B	2017	Uddin	fig3	Phragmites_australis	Mucuna_pruriens	Phragmites australis	Mucuna pruriens	7.35	0.35	4.85	0.25	3	3	exudate	growth	5	door	NA	bg	0.025	NA	NA	NA	NA	NA	perennial	annual	exotic	exotic	invasive	exotic	bg	271.51613	0	5.60402154829065	0.606217782649107	0.433012701892219	5	0.025	-0.415721608275353	0.00492460419885529	0.0701755242150374	16.3846153846154	14.9076923076923
124	Uddin_2017	B	2017	Uddin	fig3	Phragmites_australis	Mucuna_pruriens	Phragmites australis	Mucuna pruriens	7.35	0.35	7.9	0.4	3	3	exudate	growth	5	door	NA	bg	0.025	NA	NA	NA	NA	NA	perennial	annual	exotic	exotic	invasive	exotic	bg	271.51613	0	5.60402154829065	0.606217782649107	0.692820323027551	5	0.025	0.0721624462482309	0.00483126541221627	0.0695073047399787	16.3846153846154	15.2307692307692
125	Uddin_2017	B	2017	Uddin	fig3	Phragmites_australis	Mucuna_pruriens	Phragmites australis	Mucuna pruriens	7.35	0.35	5.75	0.1	3	3	leachate	growth	5	door	litter	t	0.0125	NA	NA	NA	NA	NA	perennial	annual	exotic	exotic	invasive	exotic	bg	271.51613	0	5.60402154829065	0.606217782649107	0.173205080756888	5	0.0125	-0.245500458415486	0.00257003116306384	0.0506954747789567	16.3846153846154	50.0769230769231
126	Uddin_2017	B	2017	Uddin	fig3	Phragmites_australis	Mucuna_pruriens	Phragmites australis	Mucuna pruriens	7.35	0.35	6.75	0.45	3	3	exudate	growth	5	door	NA	bg	0.0125	NA	NA	NA	NA	NA	perennial	annual	exotic	exotic	invasive	exotic	bg	271.51613	0	5.60402154829065	0.606217782649107	0.779422863405995	5	0.0125	-0.0851578083403066	0.00671201814058957	0.0819269073051679	16.3846153846154	10.8461538461538
127	Uddin_2017	B	2017	Uddin	fig3	Phragmites_australis	Mucuna_pruriens	Phragmites australis	Mucuna pruriens	7.35	0.35	8.85	0.35	3	3	exudate	growth	5	door	NA	bg	0.0125	NA	NA	NA	NA	NA	perennial	annual	exotic	exotic	invasive	exotic	bg	271.51613	0	5.60402154829065	0.606217782649107	0.606217782649107	5	0.0125	0.185717145795093	0.00383161978762586	0.0619000790599322	16.3846153846154	20.3406593406593
128	Perkins_2016	A	2016	Perkins	fig3	Agropyron_cristatum	Agropyron_cristatum	Agropyron cristatum	Agropyron cristatum	7	1	13	1	6	6	soil	growth	80	door	NA	bg	NA	NA	NA	NA	NA	NA	perennial	perennial	exotic	exotic	Invasive	Invasive	t	0	0	-1.38629436111989	2.44948974278318	2.44948974278318	80	NA	0.619039208406224	0.0263253230286197	0.162250802859708	3.72	9.48
129	Perkins_2016	A	2016	Perkins	fig3	Agropyron_cristatum	Koeleria_macrantha	Agropyron cristatum	Koeleria macrantha	4	2	4	1	6	6	soil	growth	80	door	NA	bg	NA	NA	NA	NA	NA	NA	perennial	perennial	exotic	native	Invasive	native	t	39.059232	0	3.66507926319686	4.89897948556636	2.44948974278318	80	NA	0	0.3125	0.559016994374947	-1.08	0.84
130	Perkins_2016	A	2016	Perkins	fig3	Poa_pratensis	Koeleria_macrantha	Poa pratensis	Koeleria macrantha	4	2	9	4	6	6	soil	growth	80	door	NA	bg	NA	NA	NA	NA	NA	NA	perennial	perennial	exotic	native	Invasive	native	t	33.786579	0	3.52006365262949	4.89897948556636	9.79795897113271	80	NA	0.810930216216329	0.447530864197531	0.668977476599572	-1.08	-0.84
131	Perkins_2016	A	2016	Perkins	fig3	Poa_pratensis	Poa_pratensis	Poa pratensis	Poa pratensis	10	3	15	3	6	6	soil	growth	80	door	NA	bg	NA	NA	NA	NA	NA	NA	perennial	perennial	exotic	exotic	Invasive	Invasive	t	0	0	-1.38629436111989	7.34846922834953	7.34846922834953	80	NA	0.405465108108164	0.13	0.360555127546399	0.200000000000001	1.8
132	Perkins_2016	A	2016	Perkins	fig3	Taeniatherum_caput-medusae	Koeleria_macrantha	Taeniatherum caput-medusae	Koeleria macrantha	4	2	0.001	0.001	6	6	soil	growth	80	door	NA	bg	NA	NA	NA	NA	NA	NA	annual	perennial	exotic	native	Invasive	native	t	39.059232	0	3.66507926319686	4.89897948556636	0.00244948974278318	80	NA	-8.29404964010203	1.25	1.11803398874989	-1.08	-2.04
133	Perkins_2016	A	2016	Perkins	fig3	Taeniatherum_caput-medusae	Taeniatherum_caput-medusae	Taeniatherum caput-medusae	Taeniatherum caput-medusae	33	2	30	2	6	6	soil	growth	80	door	NA	bg	NA	NA	NA	NA	NA	NA	annual	annual	exotic	exotic	Invasive	Invasive	t	0	0	-1.38629436111989	4.89897948556636	4.89897948556636	80	NA	-0.0953101798043248	0.00811753902662993	0.0900973863473849	12.84	11.4
134	Perkins_2016	B	2016	Perkins	fig3	Agropyron_cristatum	Agropyron_cristatum	Agropyron cristatum	Agropyron cristatum	26	2	41	4	6	6	soil	growth	80	door	NA	bg	NA	NA	NA	NA	NA	NA	perennial	perennial	exotic	exotic	Invasive	Invasive	t	0	0	-1.38629436111989	4.89897948556636	9.79795897113271	80	NA	0.455475528682826	0.015435303725241	0.124238897794696	9.48	6.84
135	Perkins_2016	B	2016	Perkins	fig3	Agropyron_cristatum	Koeleria_macrantha	Agropyron cristatum	Koeleria macrantha	10	3	8	3	6	6	soil	growth	80	door	NA	bg	NA	NA	NA	NA	NA	NA	perennial	perennial	exotic	native	Invasive	native	t	39.059232	0	3.66507926319686	7.34846922834953	7.34846922834953	80	NA	-0.22314355131421	0.230625	0.480234317807464	0.200000000000001	-0.44
136	Perkins_2016	B	2016	Perkins	fig3	Poa_pratensis	Koeleria_macrantha	Poa pratensis	Koeleria macrantha	10	3	20	5	6	6	soil	growth	80	door	NA	bg	NA	NA	NA	NA	NA	NA	perennial	perennial	exotic	native	Invasive	native	t	33.786579	0	3.52006365262949	7.34846922834953	12.2474487139159	80	NA	0.693147180559945	0.1525	0.390512483795333	0.200000000000001	0.84
137	Perkins_2016	B	2016	Perkins	fig3	Poa_pratensis	Poa_pratensis	Poa pratensis	Poa pratensis	24	7	27	4	6	6	soil	growth	80	door	NA	bg	NA	NA	NA	NA	NA	NA	perennial	perennial	exotic	exotic	Invasive	Invasive	t	0	0	-1.38629436111989	17.1464281994822	9.79795897113271	80	NA	0.117783035656383	0.10701731824417	0.327135015313509	0.291428571428572	3.48
138	Perkins_2016	B	2016	Perkins	fig3	Taeniatherum_caput-medusae	Koeleria_macrantha	Taeniatherum caput-medusae	Koeleria macrantha	10	3	5	1	6	6	soil	growth	80	door	NA	bg	NA	NA	NA	NA	NA	NA	annual	perennial	exotic	native	Invasive	native	t	39.059232	0	3.66507926319686	7.34846922834953	2.44948974278318	80	NA	-0.693147180559946	0.13	0.360555127546399	0.200000000000001	1.8
139	Perkins_2016	B	2016	Perkins	fig3	Taeniatherum_caput-medusae	Taeniatherum_caput-medusae	Taeniatherum caput-medusae	Taeniatherum caput-medusae	19	3	34	4	6	6	soil	growth	80	door	NA	bg	NA	NA	NA	NA	NA	NA	annual	annual	exotic	exotic	Invasive	Invasive	t	0	0	-1.38629436111989	7.34846922834953	9.79795897113271	80	NA	0.581921545449721	0.0387715783722647	0.196904998342512	3.08	5.16
140	Perkins_2016	C	2016	Perkins	fig3	Agropyron_cristatum	Agropyron_cristatum	Agropyron cristatum	Agropyron cristatum	10	2	10	1	6	6	soil	growth	80	door	NA	bg	NA	NA	NA	NA	NA	NA	perennial	perennial	exotic	exotic	Invasive	Invasive	t	0	0	-1.38629436111989	4.89897948556636	2.44948974278318	80	NA	0	0.05	0.223606797749979	1.8	6.6
141	Perkins_2016	C	2016	Perkins	fig3	Agropyron_cristatum	Koeleria_macrantha	Agropyron cristatum	Koeleria macrantha	7	2	3	1	6	6	soil	growth	80	door	NA	bg	NA	NA	NA	NA	NA	NA	perennial	perennial	exotic	native	Invasive	native	t	39.059232	0	3.66507926319686	4.89897948556636	2.44948974278318	80	NA	-0.847297860387203	0.192743764172336	0.439025926537757	0.36	-0.12
142	Perkins_2016	C	2016	Perkins	fig3	Poa_pratensis	Koeleria_macrantha	Poa pratensis	Koeleria macrantha	6	3	8	1	6	6	soil	growth	80	door	NA	bg	NA	NA	NA	NA	NA	NA	perennial	perennial	exotic	native	Invasive	native	t	33.786579	0	3.52006365262949	7.34846922834953	2.44948974278318	80	NA	0.287682072451781	0.265625	0.515388203202207	-1.08	4.68
143	Perkins_2016	C	2016	Perkins	fig3	Poa_pratensis	Poa_pratensis	Poa pratensis	Poa pratensis	10	2	8	1	6	6	soil	growth	80	door	NA	bg	NA	NA	NA	NA	NA	NA	perennial	perennial	exotic	exotic	Invasive	Invasive	t	0	0	-1.38629436111989	4.89897948556636	2.44948974278318	80	NA	-0.22314355131421	0.055625	0.235849528301415	1.8	4.68
144	Perkins_2016	C	2016	Perkins	fig3	Taeniatherum_caput-medusae	Koeleria_macrantha	Taeniatherum caput-medusae	Koeleria macrantha	7	2	1	1	6	6	soil	growth	80	door	NA	bg	NA	NA	NA	NA	NA	NA	annual	perennial	exotic	native	Invasive	native	t	39.059232	0	3.66507926319686	4.89897948556636	2.44948974278318	80	NA	-1.94591014905531	1.08163265306122	1.04001569846865	0.36	-2.04
145	Perkins_2016	C	2016	Perkins	fig3	Taeniatherum_caput-medusae	Taeniatherum_caput-medusae	Taeniatherum caput-medusae	Taeniatherum caput-medusae	16	1	13	1	6	6	soil	growth	80	door	NA	bg	NA	NA	NA	NA	NA	NA	annual	annual	exotic	exotic	Invasive	Invasive	t	0	0	-1.38629436111989	2.44948974278318	2.44948974278318	80	NA	-0.207639364778244	0.00982340976331361	0.0991131160004245	12.36	9.48
146	Oliveria_2016	A	2016	Oliveria	fig1	Urochloa_brizantha	Guazuma_ulmifolia	Urochloa brizantha	Guazuma ulmifolia	2.447	0.0825	1.482	0.0825	80	80	solvent	growth	5	door	NA	NA	0.00125	CEE	w	NA	NA	NA	perennial	perennial	exotic	native	invasive	native	ag	271.516129	0	5.60402154460762	0.737902432574931	0.737902432574931	5	0.00125	-0.50147025758664	0.00423561258057783	0.0650815840355613	26.5682054186727	14.9076748796375
147	Oliveria_2016	A	2016	Oliveria	fig1	Urochloa_brizantha	Guazuma_ulmifolia	Urochloa brizantha	Guazuma ulmifolia	2.447	0.0825	1.457	0.0317	80	80	solvent	growth	5	door	NA	NA	0.0025	CEE	w	NA	NA	NA	perennial	perennial	exotic	native	invasive	native	ag	271.516129	0	5.60402154460762	0.737902432574931	0.283533419546973	5	0.0025	-0.518483257247467	0.00161005312570597	0.0401254672957957	26.5682054186727	42.8189608577297
148	Oliveria_2016	A	2016	Oliveria	fig1	Urochloa_brizantha	Guazuma_ulmifolia	Urochloa brizantha	Guazuma ulmifolia	2.447	0.0825	1.4	0.001	80	80	solvent	growth	5	door	NA	NA	0.005	CEE	w	NA	NA	NA	perennial	perennial	exotic	native	invasive	native	ag	271.516129	0	5.60402154460762	0.737902432574931	0.00894427190999916	5	0.005	-0.558390547839322	0.00113719475764705	0.0337223183907491	26.5682054186727	1392.63862928349
149	Oliveria_2016	A	2016	Oliveria	fig1	Urochloa_brizantha	Guazuma_ulmifolia	Urochloa brizantha	Guazuma ulmifolia	2.447	0.0825	0.987126381	0.001	80	80	solvent	growth	5	door	NA	NA	0.00125	HF	w	NA	NA	NA	perennial	perennial	exotic	native	invasive	native	ag	271.516129	0	5.60402154460762	0.737902432574931	0.00894427190999916	5	0.00125	-0.907819986613622	0.00113771080666729	0.0337299689692607	26.5682054186727	981.05122093458
150	Oliveria_2016	A	2016	Oliveria	fig1	Urochloa_brizantha	Guazuma_ulmifolia	Urochloa brizantha	Guazuma ulmifolia	2.447	0.0825	0.993471816	0.001	80	80	solvent	growth	5	door	NA	NA	0.0025	HF	w	NA	NA	NA	perennial	perennial	exotic	native	invasive	native	ag	271.516129	0	5.60402154460762	0.737902432574931	0.00894427190999916	5	0.0025	-0.901412370247755	0.00113769773890698	0.0337297752572854	26.5682054186727	987.376888224299
151	Oliveria_2016	A	2016	Oliveria	fig1	Urochloa_brizantha	Guazuma_ulmifolia	Urochloa brizantha	Guazuma ulmifolia	2.447	0.0825	0.999817251	0.001	80	80	solvent	growth	5	door	NA	NA	0.005	HF	w	NA	NA	NA	perennial	perennial	exotic	native	invasive	native	ag	271.516129	0	5.60402154460762	0.737902432574931	0.00894427190999916	5	0.005	-0.895045550161168	0.00113768491916364	0.033729585220747	26.5682054186727	993.702555514019
152	Oliveria_2016	A	2016	Oliveria	fig1	Urochloa_brizantha	Guazuma_ulmifolia	Urochloa brizantha	Guazuma ulmifolia	2.447	0.0825	0.993471816	0.001	80	80	solvent	growth	5	door	NA	NA	0.00125	EAF	w	NA	NA	NA	perennial	perennial	exotic	native	invasive	native	ag	271.516129	0	5.60402154460762	0.737902432574931	0.00894427190999916	5	0.00125	-0.901412370247755	0.00113769773890698	0.0337297752572854	26.5682054186727	987.376888224299
153	Oliveria_2016	A	2016	Oliveria	fig1	Urochloa_brizantha	Guazuma_ulmifolia	Urochloa brizantha	Guazuma ulmifolia	2.447	0.0825	0.999817251	0.001	80	80	solvent	growth	5	door	NA	NA	0.0025	EAF	w	NA	NA	NA	perennial	perennial	exotic	native	invasive	native	ag	271.516129	0	5.60402154460762	0.737902432574931	0.00894427190999916	5	0.0025	-0.895045550161168	0.00113768491916364	0.033729585220747	26.5682054186727	993.702555514019
154	Oliveria_2016	A	2016	Oliveria	fig1	Urochloa_brizantha	Guazuma_ulmifolia	Urochloa brizantha	Guazuma ulmifolia	2.447	0.0825	0.498527859	0.001	80	80	solvent	growth	5	door	NA	NA	0.005	EAF	w	NA	NA	NA	perennial	perennial	exotic	native	invasive	native	ag	271.516129	0	5.60402154460762	0.737902432574931	0.00894427190999916	5	0.005	-1.59095858994535	0.00114070821225686	0.0337743721223187	26.5682054186727	493.97481271028
155	Oliveria_2016	A	2016	Oliveria	fig1	Urochloa_brizantha	Guazuma_ulmifolia	Urochloa brizantha	Guazuma ulmifolia	2.447	0.0825	0.999817251	0.001	80	80	solvent	growth	5	door	NA	NA	0.00125	EWF	w	NA	NA	NA	perennial	perennial	exotic	native	invasive	native	ag	271.516129	0	5.60402154460762	0.737902432574931	0.00894427190999916	5	0.00125	-0.895045550161168	0.00113768491916364	0.033729585220747	26.5682054186727	993.702555514019
156	Oliveria_2016	A	2016	Oliveria	fig1	Urochloa_brizantha	Guazuma_ulmifolia	Urochloa brizantha	Guazuma ulmifolia	2.447	0.0825	0.993471816	0.001	80	80	solvent	growth	5	door	NA	NA	0.0025	EWF	w	NA	NA	NA	perennial	perennial	exotic	native	invasive	native	ag	271.516129	0	5.60402154460762	0.737902432574931	0.00894427190999916	5	0.0025	-0.901412370247755	0.00113769773890698	0.0337297752572854	26.5682054186727	987.376888224299
157	Oliveria_2016	A	2016	Oliveria	fig1	Urochloa_brizantha	Guazuma_ulmifolia	Urochloa brizantha	Guazuma ulmifolia	2.447	0.0825	0.993471816	0.001	80	80	solvent	growth	5	door	NA	NA	0.005	EWF	w	NA	NA	NA	perennial	perennial	exotic	native	invasive	native	ag	271.516129	0	5.60402154460762	0.737902432574931	0.00894427190999916	5	0.005	-0.901412370247755	0.00113769773890698	0.0337297752572854	26.5682054186727	987.376888224299
158	Oliveria_2016	A	2016	Oliveria	fig1	Urochloa_decumbens	Guazuma_ulmifolia	Urochloa decumbens	Guazuma ulmifolia	2.453	0.0761	1.488	0.0698	80	80	solvent	growth	5	door	NA	NA	0.00125	CEE	w	NA	NA	NA	perennial	perennial	exotic	native	invasive	native	ag	271.516129	0	5.60402154460762	0.680659092350936	0.624310179317941	5	0.00125	-0.499878828865452	0.00316285818054442	0.0562392939193267	29.1334856169739	18.2516402003053
159	Oliveria_2016	A	2016	Oliveria	fig1	Urochloa_decumbens	Guazuma_ulmifolia	Urochloa decumbens	Guazuma ulmifolia	2.453	0.0761	1.463	0.0317	80	80	solvent	growth	5	door	NA	NA	0.0025	CEE	w	NA	NA	NA	perennial	perennial	exotic	native	invasive	native	ag	271.516129	0	5.60402154460762	0.680659092350936	0.283533419546973	5	0.0025	-0.516822643238365	0.00143193503640808	0.0378409174889838	29.1334856169739	43.0076456656545
160	Oliveria_2016	A	2016	Oliveria	fig1	Urochloa_decumbens	Guazuma_ulmifolia	Urochloa decumbens	Guazuma ulmifolia	2.453	0.0761	1.393	0.001	80	80	solvent	growth	5	door	NA	NA	0.005	CEE	w	NA	NA	NA	perennial	perennial	exotic	native	invasive	native	ag	271.516129	0	5.60402154460762	0.680659092350936	0.00894427190999916	5	0.005	-0.565852070478683	0.000962956569471453	0.0310315415258645	29.1334856169739	1385.66043613707
161	Oliveria_2016	A	2016	Oliveria	fig1	Urochloa_decumbens	Guazuma_ulmifolia	Urochloa decumbens	Guazuma ulmifolia	2.453	0.0761	1.12	0.0317	80	80	solvent	growth	5	door	NA	NA	0.00125	HF	w	NA	NA	NA	perennial	perennial	exotic	native	invasive	native	ag	271.516129	0	5.60402154460762	0.680659092350936	0.283533419546973	5	0.00125	-0.783983079969349	0.00176353338043924	0.0419944446378237	29.1334856169739	32.2211641459556
162	Oliveria_2016	A	2016	Oliveria	fig1	Urochloa_decumbens	Guazuma_ulmifolia	Urochloa decumbens	Guazuma ulmifolia	2.453	0.0761	1.564	0.133254	80	80	solvent	growth	5	door	NA	NA	0.0025	HF	w	NA	NA	NA	perennial	perennial	exotic	native	invasive	native	ag	271.516129	0	5.60402154460762	0.680659092350936	1.19186000909503	5	0.0025	-0.450065123153233	0.00822161196710366	0.0906731049821482	29.1334856169739	8.70041969364295
163	Oliveria_2016	A	2016	Oliveria	fig1	Urochloa_decumbens	Guazuma_ulmifolia	Urochloa decumbens	Guazuma ulmifolia	2.453	0.0761	1.152	0.0825	80	80	solvent	growth	5	door	NA	NA	0.005	HF	w	NA	NA	NA	perennial	perennial	exotic	native	invasive	native	ag	271.516129	0	5.60402154460762	0.680659092350936	0.737902432574931	5	0.005	-0.755812203002653	0.00609108977083394	0.0780454340165646	29.1334856169739	10.9201359388275
164	Oliveria_2016	A	2016	Oliveria	fig1	Urochloa_decumbens	Guazuma_ulmifolia	Urochloa decumbens	Guazuma ulmifolia	2.453	0.0761	1.381	0.0254	80	80	solvent	growth	5	door	NA	NA	0.00125	EAF	w	NA	NA	NA	perennial	perennial	exotic	native	invasive	native	ag	271.516129	0	5.60402154460762	0.680659092350936	0.227184506513979	5	0.00125	-0.574503890849197	0.00130072414902689	0.0360655534967494	29.1334856169739	51.2007015478205
165	Oliveria_2016	A	2016	Oliveria	fig1	Urochloa_decumbens	Guazuma_ulmifolia	Urochloa decumbens	Guazuma ulmifolia	2.453	0.0761	1.133	0.0254	80	80	solvent	growth	5	door	NA	NA	0.0025	EAF	w	NA	NA	NA	perennial	perennial	exotic	native	invasive	native	ag	271.516129	0	5.60402154460762	0.680659092350936	0.227184506513979	5	0.0025	-0.772442783230483	0.00146502401551851	0.0382756321374123	29.1334856169739	41.4673387789143
166	Oliveria_2016	A	2016	Oliveria	fig1	Urochloa_decumbens	Guazuma_ulmifolia	Urochloa decumbens	Guazuma ulmifolia	2.453	0.0761	0.499	0.001	80	80	solvent	growth	5	door	NA	NA	0.005	EAF	w	NA	NA	NA	perennial	perennial	exotic	native	invasive	native	ag	271.516129	0	5.60402154460762	0.680659092350936	0.00894427190999916	5	0.005	-1.59246094850697	0.000966457272955313	0.0310878959235795	29.1334856169739	494.445482866044
167	Oliveria_2016	A	2016	Oliveria	fig1	Urochloa_decumbens	Guazuma_ulmifolia	Urochloa decumbens	Guazuma ulmifolia	2.453	0.0761	1.393	0.0698	80	80	solvent	growth	5	door	NA	NA	0.00125	EWF	w	NA	NA	NA	perennial	perennial	exotic	native	invasive	native	ag	271.516129	0	5.60402154460762	0.680659092350936	0.624310179317941	5	0.00125	-0.565852070478683	0.00347322094642751	0.0589340389454813	29.1334856169739	16.8948486552589
168	Oliveria_2016	A	2016	Oliveria	fig1	Urochloa_decumbens	Guazuma_ulmifolia	Urochloa decumbens	Guazuma ulmifolia	2.453	0.0761	1.171	0.102	80	80	solvent	growth	5	door	NA	NA	0.0025	EWF	w	NA	NA	NA	perennial	perennial	exotic	native	invasive	native	ag	271.516129	0	5.60402154460762	0.680659092350936	0.912315734819914	5	0.0025	-0.739453680660772	0.00854972894449115	0.0924647443325895	29.1334856169739	8.44462769531489
169	Oliveria_2016	A	2016	Oliveria	fig1	Urochloa_decumbens	Guazuma_ulmifolia	Urochloa decumbens	Guazuma ulmifolia	2.453	0.0761	0.67	0.0317	80	80	solvent	growth	5	door	NA	NA	0.005	EWF	w	NA	NA	NA	perennial	perennial	exotic	native	invasive	native	ag	271.516129	0	5.60402154460762	0.680659092350936	0.283533419546973	5	0.005	-1.29778933187348	0.00320100215153673	0.0565773996533663	29.1334856169739	18.0698035515984
170	Navarro_2008	A	2008	Navarro	Fig2	Brachypodium_retusum	Cistus_heterophyllus	Brachypodium retusum	Cistus heterophyllus	4.246575342	1.02739726	3.260273973	0.849315069	5	8	residue	germ	90	door	litter	ag	0.0486	NA	w	NA	NA	NA	perennial	perennial	native	native	native	native	germ	271.516129	1	5.60402154460762	2.29733011325703	2.40222577861528	90	0.0486	-0.264301623576191	0.126395217495245	0.355521050706206	0.936507937125925	0.722385139972125
171	Navarro_2008	A	2008	Navarro	Fig2	Brachypodium_retusum	Cistus_heterophyllus	Brachypodium retusum	Cistus heterophyllus	4.246575342	1.02739726	2.534246575	0.356164384	5	8	residue	germ	90	door	litter	ag	0.09477	NA	w	NA	NA	NA	perennial	perennial	native	native	native	native	germ	271.516129	1	5.60402154460762	2.29733011325703	1.00738500457412	90	0.09477	-0.516216472426325	0.0782844219268863	0.279793534462264	0.936507937125925	3.89976689034248
172	Navarro_2008	B	2008	Navarro	Fig2	Brachypodium_retusum	Cistus_heterophyllus	Brachypodium retusum	Cistus heterophyllus	4.246575342	1.02739726	2.534246575	0.506849315	5	8	residue	germ	90	door	litter	ag	0.0486	NA	w	NA	NA	NA	perennial	perennial	native	native	native	native	germ	271.516129	1	5.60402154460762	2.29733011325703	1.43358635070503	90	0.0486	-0.516216472426325	0.0985327783375013	0.313899312419606	0.936507937125925	1.84848484848485
173	Navarro_2008	B	2008	Navarro	Fig2	Brachypodium_retusum	Cistus_heterophyllus	Brachypodium retusum	Cistus heterophyllus	4.246575342	1.02739726	0.246575343	0.150684932	5	8	residue	germ	90	door	litter	ag	0.09477	NA	w	NA	NA	NA	perennial	perennial	native	native	native	native	germ	271.516129	1	5.60402154460762	2.29733011325703	0.426201348959335	90	0.09477	-2.84620053730668	0.43198956928709	0.657259134046146	0.936507937125925	-1.41322314225094
174	Navarro_2008	C	2008	Navarro	Fig2	Brachypodium_retusum	Cistus_heterophyllus	Brachypodium retusum	Cistus heterophyllus	4.246575342	1.02739726	0.232876712	0.164383562	5	8	residue	germ	90	door	litter	ag	0.0486	NA	w	NA	NA	NA	perennial	perennial	native	native	native	native	germ	271.516129	1	5.60402154460762	2.29733011325703	0.464946925623197	90	0.0486	-2.90335895472506	0.556802678097322	0.746192118758515	0.936507937125925	-1.62626263117845
175	Mozdzen_2020	A	2020	Mozdzen	fig1	Dactylis_glomerata	Trifolium_pratense	Dactylis glomerata	Trifolium pratense	100	4.34	97.27	3.62	5	5	leachate	germ	8	door	litter	ag	5	NA	w	NA	NA	NA	perennial	perennial	native	native	native	native	germ	271.51613	1	5.60402154829065	9.70453502234909	8.09456607854924	8	5	-0.0276795691067431	0.00326859041113273	0.0571715874463245	18.944261575598	22.5906340436727
176	Mozdzen_2020	A	2020	Mozdzen	fig1	Dactylis_glomerata	Trifolium_pratense	Dactylis glomerata	Trifolium pratense	100	4.34	53.14	2.65	5	5	leachate	germ	8	door	litter	ag	10	NA	w	NA	NA	NA	perennial	perennial	native	native	native	native	germ	271.51613	1	5.60402154829065	9.70453502234909	5.92558014037444	8	10	-0.632240245656424	0.0043704046009143	0.0661090356979611	18.944261575598	16.0979335130279
177	Mozdzen_2020	A	2020	Mozdzen	fig1	Dactylis_glomerata	Trifolium_pratense	Dactylis glomerata	Trifolium pratense	100	4.34	45.91	2.17	5	5	leachate	germ	8	door	litter	ag	15	NA	w	NA	NA	NA	perennial	perennial	native	native	native	native	germ	271.51613	1	5.60402154829065	9.70453502234909	4.85226751117454	8	15	-0.778487227726961	0.00411767169590613	0.0641690867622886	18.944261575598	17.1492209787141
178	Mozdzen_2020	A	2020	Mozdzen	fig1	Dactylis_glomerata	Trifolium_pratense	Dactylis glomerata	Trifolium pratense	100	4.34	34.34	2.17	5	5	leachate	germ	8	door	litter	ag	5	NA	w	NA	NA	NA	perennial	perennial	native	native	native	native	germ	271.51613	1	5.60402154829065	9.70453502234909	4.85226751117454	8	5	-1.06885933051876	0.00587673998879952	0.0766598981789014	18.944261575598	12.0713188501207
179	Mozdzen_2020	A	2020	Mozdzen	fig1	Dactylis_glomerata	Trifolium_pratense	Dactylis glomerata	Trifolium pratense	100	4.34	34.34	2.17	5	5	leachate	germ	8	door	litter	ag	10	NA	w	NA	NA	NA	perennial	perennial	native	native	native	native	germ	271.51613	1	5.60402154829065	9.70453502234909	4.85226751117454	8	10	-1.06885933051876	0.00587673998879952	0.0766598981789014	18.944261575598	12.0713188501207
180	Mozdzen_2020	A	2020	Mozdzen	fig1	Dactylis_glomerata	Trifolium_pratense	Dactylis glomerata	Trifolium pratense	100	4.34	0.001	0.001	5	5	leachate	germ	8	door	litter	ag	15	NA	w	NA	NA	NA	perennial	perennial	native	native	native	native	germ	271.51613	1	5.60402154829065	9.70453502234909	0.00223606797749979	8	15	-11.5129254649702	1.00188356	1.00094133694238	18.944261575598	-2.04761904761905
181	Mozdzen_2020	A	2020	Mozdzen	fig1	Dactylis_glomerata	Trifolium_pratense	Dactylis glomerata	Trifolium pratense	100	5.55	92.21	4.82	5	5	leachate	germ	8	door	litter	ag	5	NA	w	NA	NA	NA	perennial	perennial	native	native	native	native	germ	271.51613	1	5.60402154829065	12.4101772751238	10.777847651549	8	5	-0.0811016014370418	0.00581261071418906	0.0762404794986827	14.1600171600172	15.2197194230389
182	Mozdzen_2020	A	2020	Mozdzen	fig1	Dactylis_glomerata	Trifolium_pratense	Dactylis glomerata	Trifolium pratense	100	5.55	56.28	2.89	5	5	leachate	germ	8	door	litter	ag	10	NA	w	NA	NA	NA	perennial	perennial	native	native	native	native	germ	271.51613	1	5.60402154829065	12.4101772751238	6.46223645497439	8	10	-0.574830953741904	0.00571711264585288	0.0756115906845827	14.1600171600172	15.5467128027682
183	Mozdzen_2020	A	2020	Mozdzen	fig1	Dactylis_glomerata	Trifolium_pratense	Dactylis glomerata	Trifolium pratense	100	5.55	46.63	2.41	5	5	leachate	germ	8	door	litter	ag	15	NA	w	NA	NA	NA	perennial	perennial	native	native	native	native	germ	271.51613	1	5.60402154829065	12.4101772751238	5.38892382577449	8	15	-0.762926075167862	0.00575143061436924	0.0758381870456384	14.1600171600172	15.427188302707
184	Mozdzen_2020	A	2020	Mozdzen	fig1	Dactylis_glomerata	Trifolium_pratense	Dactylis glomerata	Trifolium pratense	100	5.55	53.14	3.38	5	5	leachate	germ	8	door	litter	ag	5	NA	w	NA	NA	NA	perennial	perennial	native	native	native	native	germ	271.51613	1	5.60402154829065	12.4101772751238	7.55790976394929	8	5	-0.632240245656424	0.00712591855944254	0.0844151559818647	14.1600171600172	11.9732318963088
185	Mozdzen_2020	A	2020	Mozdzen	fig1	Dactylis_glomerata	Trifolium_pratense	Dactylis glomerata	Trifolium pratense	100	5.55	43.98	1.93	5	5	leachate	germ	8	door	litter	ag	10	NA	w	NA	NA	NA	perennial	perennial	native	native	native	native	germ	271.51613	1	5.60402154829065	12.4101772751238	4.31561119657459	8	10	-0.821435200861477	0.00500601889615169	0.0707532253409814	14.1600171600172	18.7024426350851
186	Mozdzen_2020	A	2020	Mozdzen	fig1	Dactylis_glomerata	Trifolium_pratense	Dactylis glomerata	Trifolium pratense	100	5.55	28.79	0.96	5	5	leachate	germ	8	door	litter	ag	15	NA	w	NA	NA	NA	perennial	perennial	native	native	native	native	germ	271.51613	1	5.60402154829065	12.4101772751238	2.1466252583998	8	15	-1.24514208136401	0.00419213311811309	0.064746684224855	14.1600171600172	25.5615079365079
187	Mozdzen_2020	A	2020	Mozdzen	fig1	Dactylis_glomerata	Trifolium_pratense	Dactylis glomerata	Trifolium pratense	100	4.89	52.32	2.2	5	5	leachate	germ	8	door	litter	ag	5	NA	w	NA	NA	NA	perennial	perennial	native	native	native	native	germ	271.51613	1	5.60402154829065	10.934372409974	4.91934955049954	8	5	-0.647791478839149	0.0041593224858551	0.0644928095670758	16.476093095725	19.6493506493506
188	Mozdzen_2020	A	2020	Mozdzen	fig1	Dactylis_glomerata	Trifolium_pratense	Dactylis glomerata	Trifolium pratense	100	4.89	39.85	2.69	5	5	leachate	germ	8	door	litter	ag	10	NA	w	NA	NA	NA	perennial	perennial	native	native	native	native	germ	271.51613	1	5.60402154829065	10.934372409974	6.01502285947443	8	10	-0.920047780751868	0.00694788347282548	0.083353964949638	16.476093095725	11.1086918038591
189	Mozdzen_2020	A	2020	Mozdzen	fig1	Dactylis_glomerata	Trifolium_pratense	Dactylis glomerata	Trifolium pratense	100	4.89	19.32	0.001	5	5	leachate	germ	8	door	litter	ag	15	NA	w	NA	NA	NA	perennial	perennial	native	native	native	native	germ	271.51613	1	5.60402154829065	10.934372409974	0.00223606797749979	8	15	-1.64402935720372	0.00239121267908045	0.048900027393453	16.476093095725	18397
190	Mozdzen_2020	A	2020	Mozdzen	fig1	Dactylis_glomerata	Trifolium_pratense	Dactylis glomerata	Trifolium pratense	100	4.89	14.67	0.001	5	5	leachate	germ	8	door	litter	ag	5	NA	w	NA	NA	NA	perennial	perennial	native	native	native	native	germ	271.51613	1	5.60402154829065	10.934372409974	0.00223606797749979	8	5	-1.9193655938332	0.00239121464664798	0.0489000475117149	16.476093095725	13968.4285714286
191	Mozdzen_2020	A	2020	Mozdzen	fig1	Dactylis_glomerata	Trifolium_pratense	Dactylis glomerata	Trifolium pratense	100	4.89	12.71	0.001	5	5	leachate	germ	8	door	litter	ag	10	NA	w	NA	NA	NA	perennial	perennial	native	native	native	native	germ	271.51613	1	5.60402154829065	10.934372409974	0.00223606797749979	8	10	-2.06278110078673	0.00239121619026012	0.0489000632950523	16.476093095725	12101.7619047619
192	Mozdzen_2020	A	2020	Mozdzen	fig1	Dactylis_glomerata	Trifolium_pratense	Dactylis glomerata	Trifolium pratense	100	4.89	12.71	0.001	5	5	leachate	germ	8	door	litter	ag	15	NA	w	NA	NA	NA	perennial	perennial	native	native	native	native	germ	271.51613	1	5.60402154829065	10.934372409974	0.00223606797749979	8	15	-2.06278110078673	0.00239121619026012	0.0489000632950523	16.476093095725	12101.7619047619
193	Mozdzen_2020	A	2020	Mozdzen	fig1	Dactylis_glomerata	Trifolium_pratense	Dactylis glomerata	Trifolium pratense	100	5.13	21.03	0.001	5	5	leachate	germ	8	door	litter	ag	5	NA	w	NA	NA	NA	perennial	perennial	native	native	native	native	germ	271.51613	1	5.60402154829065	11.4710287245739	0.00223606797749979	8	5	-1.55922019627348	0.00263169226110877	0.0513000220380924	15.5649308456326	20025.5714285714
194	Mozdzen_2020	A	2020	Mozdzen	fig1	Dactylis_glomerata	Trifolium_pratense	Dactylis glomerata	Trifolium pratense	100	5.13	15.4	0.001	5	5	leachate	germ	8	door	litter	ag	10	NA	w	NA	NA	NA	perennial	perennial	native	native	native	native	germ	271.51613	1	5.60402154829065	11.4710287245739	0.00223606797749979	8	10	-1.87080267656851	0.00263169421656266	0.0513000410970855	15.5649308456326	14663.6666666667
195	Mozdzen_2020	A	2020	Mozdzen	fig1	Dactylis_glomerata	Trifolium_pratense	Dactylis glomerata	Trifolium pratense	100	5.13	12.96	0.001	5	5	leachate	germ	8	door	litter	ag	15	NA	w	NA	NA	NA	perennial	perennial	native	native	native	native	germ	271.51613	1	5.60402154829065	11.4710287245739	0.00223606797749979	8	15	-2.04330249506396	0.00263169595374181	0.0513000580286398	15.5649308456326	12339.8571428571
196	Mozdzen_2020	A	2020	Mozdzen	fig1	Dactylis_glomerata	Trifolium_pratense	Dactylis glomerata	Trifolium pratense	100	5.13	12.96	0.001	5	5	leachate	germ	8	door	litter	ag	5	NA	w	NA	NA	NA	perennial	perennial	native	native	native	native	germ	271.51613	1	5.60402154829065	11.4710287245739	0.00223606797749979	8	5	-2.04330249506396	0.00263169595374181	0.0513000580286398	15.5649308456326	12339.8571428571
197	Mozdzen_2020	A	2020	Mozdzen	fig1	Dactylis_glomerata	Trifolium_pratense	Dactylis glomerata	Trifolium pratense	100	5.13	8.07	0.001	5	5	leachate	germ	8	door	litter	ag	10	NA	w	NA	NA	NA	perennial	perennial	native	native	native	native	germ	271.51613	1	5.60402154829065	11.4710287245739	0.00223606797749979	8	10	-2.51701670370623	0.00263170535510995	0.0513001496597227	15.5649308456326	7682.71428571429
198	Mozdzen_2020	A	2020	Mozdzen	fig1	Dactylis_glomerata	Trifolium_pratense	Dactylis glomerata	Trifolium pratense	100	5.13	2.44	0.001	5	5	leachate	germ	8	door	litter	ag	15	NA	w	NA	NA	NA	perennial	perennial	native	native	native	native	germ	271.51613	1	5.60402154829065	11.4710287245739	0.00223606797749979	8	15	-3.71317214668298	0.00263185796560065	0.0513016370655035	15.5649308456326	2320.80952380952
199	Guido_2020	A	2020	Guido	fig1	Cynodon_dactylon	Eragrostis_bahiensis	Cynodon dactylon	Eragrostis bahiensis	20	0.25	0.001	0.001	5	5	leachate	germ	6	door	litter	ag	0.6	NA	v	NA	NA	NA	perennial	perennial	exotic	native	invasive	native	germ	34.828719	1	3.55044230506245	0.559016994374947	0.00223606797749979	6	0.6	-9.90348755253613	1.00015625	1.00007812194848	73.1904761904762	-2.04761904761905
200	Guido_2020	A	2020	Guido	fig1	Cynodon_dactylon	Eragrostis_bahiensis	Cynodon dactylon	Eragrostis bahiensis	20	0.25	21	1.25	5	5	leachate	germ	6	door	fresh	ag	0.6	NA	v	NA	NA	NA	perennial	perennial	exotic	native	invasive	native	germ	34.828719	1	3.55044230506245	0.559016994374947	2.79508497187474	6	0.6	0.0487901641694322	0.00369933390022676	0.0608221497501261	73.1904761904762	13
201	Guido_2020	A	2020	Guido	fig1	Mnesithea_selloana	Eragrostis_bahiensis	Mnesithea selloana	Eragrostis bahiensis	20	0.25	2.5	0.75	5	5	leachate	germ	6	door	litter	ag	0.6	NA	v	NA	NA	NA	perennial	perennial	exotic	native	invasive	native	germ	95.480222	1	4.55891912656219	0.559016994374947	1.67705098312484	6	0.6	-2.07944154167984	0.09015625	0.300260303736608	73.1904761904762	0.174603174603175
202	Guido_2020	A	2020	Guido	fig1	Mnesithea_selloana	Eragrostis_bahiensis	Mnesithea selloana	Eragrostis bahiensis	20	0.25	18.75	1	5	5	leachate	germ	6	door	fresh	ag	0.6	NA	v	NA	NA	NA	perennial	perennial	exotic	native	invasive	native	germ	95.480222	1	4.55891912656219	0.559016994374947	2.23606797749979	6	0.6	-0.0645385211375711	0.00300069444444445	0.0547785947651493	73.1904761904762	14.8571428571429
203	Guido_2020	A	2020	Guido	fig1	Eragrostis_plana	Eragrostis_bahiensis	Eragrostis plana	Eragrostis bahiensis	20	0.25	13.5	1.75	5	5	leachate	germ	6	door	litter	ag	0.6	NA	v	NA	NA	NA	perennial	perennial	exotic	native	invasive	native	germ	20.604485	1	3.02550877054492	0.559016994374947	3.91311896062463	6	0.6	-0.393042588109607	0.016960090877915	0.130230913679951	73.1904761904762	4.34693877551021
204	Guido_2020	A	2020	Guido	fig1	Eragrostis_plana	Eragrostis_bahiensis	Eragrostis plana	Eragrostis bahiensis	20	0.25	19.75	0.25	5	5	leachate	germ	6	door	fresh	ag	0.6	NA	v	NA	NA	NA	perennial	perennial	exotic	native	invasive	native	germ	20.604485	1	3.02550877054492	0.559016994374947	0.559016994374947	6	0.6	-0.0125787822068602	0.000316480732254446	0.0177899053469783	73.1904761904762	72.2380952380952
205	Greer_2014	A	2014	Greer	fig2	Andropogon_gerardi	Andropogon_gerardi	Andropogon gerardi	Andropogon gerardi	1.41	0.28	0.71	0.05	5	5	leachate	growth	84	door	fresh	t	12	NA	w	NA	NA	NA	perennial	perennial	native	native	native	native	ag	0	0	-1.38629436111989	0.626099033699941	0.111803398874989	84	12	-0.686080013336853	0.0443939695502862	0.210698764947226	1.79591836734694	10.5238095238095
206	Greer_2014	A	2014	Greer	fig2	Andropogon_gerardi	Bothriochloa_ischaemum	Andropogon gerardi	Bothriochloa ischaemum	2.94	0.21	0.49	0.13	5	5	leachate	growth	84	door	fresh	t	12	NA	w	NA	NA	NA	perennial	perennial	native	exotic	native	Invasive	bg	9.538861	0	2.25537408629886	0.469574275274956	0.290688837074973	84	12	-1.79175946922805	0.0754893794252395	0.274753306486454	10.3333333333333	0.58974358974359
207	Greer_2014	A	2014	Greer	fig2	Andropogon_gerardi	Schizachyrium_scoparium	Andropogon gerardi	Schizachyrium scoparium	1.41	0.27	0.75	0.11	5	5	leachate	growth	84	door	fresh	t	12	NA	w	NA	NA	NA	perennial	perennial	native	native	native	native	bg	6.884735	0	1.92930664197002	0.603738353924943	0.245967477524977	84	12	-0.631271776841858	0.0581792867561994	0.241203828237032	1.97354497354497	3.49350649350649
208	Greer_2014	A	2014	Greer	fig2	Bothriochloa_ischaemum	Andropogon_gerardi	Bothriochloa ischaemum	Andropogon gerardi	1.41	0.28	0.02	0.02	5	5	leachate	growth	84	door	fresh	t	12	NA	w	NA	NA	NA	perennial	perennial	exotic	native	Invasive	native	ag	9.538861	0	2.25537408629886	0.626099033699941	0.0447213595499958	84	12	-4.25561270981822	1.0394346360847	1.01952667257149	1.79591836734694	-2.04761904761905
209	Greer_2014	A	2014	Greer	fig2	Bothriochloa_ischaemum	Bothriochloa_ischaemum	Bothriochloa ischaemum	Bothriochloa ischaemum	3.23	0.21	0.66	0.17	5	5	leachate	growth	84	door	fresh	t	12	NA	w	NA	NA	NA	perennial	perennial	native	exotic	native	Invasive	ag	0	0	-1.38629436111989	0.469574275274956	0.380131556174964	84	12	-1.58799758119623	0.0705722835142529	0.265654443806711	11.6485260770975	0.697478991596639
210	Greer_2014	A	2014	Greer	fig2	Bothriochloa_ischaemum	Bothriochloa_ischaemum	Bothriochloa ischaemum	Bothriochloa ischaemum	3.23	0.21	0.28	0.11	5	5	leachate	growth	84	door	fresh	t	12	NA	w	NA	NA	NA	perennial	perennial	exotic	exotic	Invasive	Invasive	ag	0	0	-1.38629436111989	0.469574275274956	0.245967477524977	84	12	-2.44544781304745	0.158563747317405	0.398200637012807	11.6485260770975	-0.575757575757576
211	Greer_2014	A	2014	Greer	fig2	Bothriochloa_ischaemum	Schizachyrium_scoparium	Bothriochloa ischaemum	Schizachyrium scoparium	1.5	0.16	0.86	0.07	5	5	leachate	growth	84	door	fresh	t	12	NA	w	NA	NA	NA	perennial	perennial	native	native	native	native	ag	9.538862	0	2.25537419113317	0.357770876399966	0.156524758424985	84	12	-0.556287997842748	0.0180029805901088	0.13417518619368	5.92857142857143	8.70068027210884
212	Greer_2014	A	2014	Greer	fig2	Bothriochloa_ischaemum	Schizachyrium_scoparium	Bothriochloa ischaemum	Schizachyrium scoparium	1.5	0.16	0.02	0.02	5	5	leachate	growth	84	door	fresh	t	12	NA	w	NA	NA	NA	perennial	perennial	exotic	native	Invasive	native	ag	9.538862	0	2.25537419113317	0.357770876399966	0.0447213595499958	84	12	-4.31748811353631	1.01137777777778	1.0056727985671	5.92857142857143	-2.04761904761905
213	Corbett_2012	A	2012	Corbett	fig1	Microstegium_vimineum	Lactuca_sativa	Microstegium vimineum	Lactuca sativa	24.75	0.001	8.75	1.25	12	12	solvent	germ	7	door	litter	ag	0.2	H2O	w	1	NA	NA	annual	annual	exotic	exotic	invasive	exotic	germ	271.51613	1	5.60402154829065	0.00346410161513775	4.33012701892219	7	0.2	-1.03977178864518	0.0204081648977926	0.142857148570845	24241.8979591837	3.85714285714286
214	Corbett_2012	A	2012	Corbett	fig1	Microstegium_vimineum	Lactuca_sativa	Microstegium vimineum	Lactuca sativa	24.75	0.001	13.5	0.75	12	12	solvent	germ	7	door	litter	bg	0.2	H2O	w	1	NA	NA	annual	annual	exotic	exotic	invasive	exotic	germ	271.51613	1	5.60402154829065	0.00346410161513775	2.59807621135332	7	0.2	-0.606135803570316	0.0030864213855729	0.0555555702479319	24241.8979591837	14.6326530612245
215	Corbett_2012	A	2012	Corbett	fig1	Microstegium_vimineum	Raphanus_raphanistrum	Microstegium vimineum	Raphanus raphanistrum	24.5	0.001	23.75	0.25	12	12	solvent	germ	7	door	litter	ag	0.2	H2O	w	1	NA	NA	annual	annual	exotic	exotic	invasive	exotic	germ	271.51613	1	5.60402154829065	0.00346410161513775	0.866025403784439	7	0.2	-0.0310905870700311	0.000110804990072234	0.0105263949228705	23997	90.0612244897959
216	Corbett_2012	A	2012	Corbett	fig1	Microstegium_vimineum	Raphanus_raphanistrum	Microstegium vimineum	Raphanus raphanistrum	24.5	0.001	23.75	0.25	12	12	solvent	germ	7	door	litter	bg	0.2	H2O	w	1	NA	NA	annual	annual	exotic	exotic	invasive	exotic	germ	271.51613	1	5.60402154829065	0.00346410161513775	0.866025403784439	7	0.2	-0.0310905870700311	0.000110804990072234	0.0105263949228705	23997	90.0612244897959
217	Chen_2018	C	2018	Chen	Fig3	Bromus_diandrus	Bromus_diandrus	Bromus diandrus	Bromus diandrus	14.4	0.8	15.52	0.32	5	5	leachate	germ	14	door	litter	ag	0.01	NA	NA	NA	NA	NA	annual	annual	exotic	exotic	invasive	invasive	germ	0	1	-1.38629436111989	1.78885438199983	0.715541752799933	14	0.01	0.0749013081731178	0.00351154463352005	0.0592582874669868	14.1428571428571	43.1904761904762
218	Chen_2018	C	2018	Chen	Fig3	Bromus_diandrus	Bromus_diandrus	Bromus diandrus	Bromus diandrus	14.4	0.8	15.04	0.48	5	5	leachate	germ	14	door	litter	ag	0.04	NA	NA	NA	NA	NA	annual	annual	exotic	exotic	invasive	invasive	germ	0	1	-1.38629436111989	1.78885438199983	1.0733126291999	14	0.04	0.0434851119397388	0.00410498018767221	0.0640701193043388	14.1428571428571	26.8412698412698
219	Chen_2018	C	2018	Chen	Fig3	Nassella_pulchra	Bromus_diandrus	Nassella pulchra	Bromus diandrus	14.4	0.8	14.4	0.64	5	5	leachate	germ	14	door	litter	ag	0.04	NA	NA	NA	NA	NA	perennial	annual	native	exotic	native	invasive	germ	47.699884	1	3.86492896602551	1.78885438199983	1.43108350559987	14	0.04	0	0.00506172839506173	0.071145824860365	14.1428571428571	18.4285714285714
220	Chen_2018	C	2018	Chen	Fig3	Bromus_diandrus	Centaurea_melitensis	Bromus diandrus	Centaurea melitensis	10.56	1.6	10.72	1.28	5	5	leachate	germ	14	door	litter	ag	0.01	NA	NA	NA	NA	NA	annual	annual	exotic	exotic	invasive	invasive	germ	271.51613	1	5.60402154829065	3.57770876399966	2.86216701119973	14	0.01	0.0150378773645405	0.0372139139833909	0.192909082169272	3.28571428571429	4.97619047619048
221	Chen_2018	C	2018	Chen	Fig3	Bromus_diandrus	Centaurea_melitensis	Bromus diandrus	Centaurea melitensis	10.56	1.6	6.88	1.44	5	5	leachate	germ	14	door	litter	ag	0.04	NA	NA	NA	NA	NA	annual	annual	exotic	exotic	invasive	invasive	germ	271.51613	1	5.60402154829065	3.57770876399966	3.2199378875997	14	0.04	-0.428454626332863	0.0667643046324397	0.2583878956771	3.28571428571429	1.55026455026455
222	Chen_2018	C	2018	Chen	Fig3	Nassella_pulchra	Centaurea_melitensis	Nassella pulchra	Centaurea melitensis	10.56	1.6	10.88	0.96	5	5	leachate	germ	14	door	litter	ag	0.04	NA	NA	NA	NA	NA	perennial	annual	native	exotic	native	invasive	germ	271.51613	1	5.60402154829065	3.57770876399966	2.1466252583998	14	0.04	0.0298529631496813	0.030742308266687	0.175334846127879	3.28571428571429	7.79365079365079
223	Chen_2018	C	2018	Chen	Fig3	Bromus_diandrus	Nassella_pulchra	Bromus diandrus	Nassella pulchra	8.48	0.96	6.88	1.28	5	5	leachate	germ	14	door	litter	ag	0.01	NA	NA	NA	NA	NA	annual	perennial	exotic	native	invasive	native	germ	47.699884	1	3.86492896602551	2.1466252583998	2.86216701119973	14	0.01	-0.20909179785856	0.047429253225118	0.217782582464985	5.41269841269841	2.11904761904762
224	Chen_2018	C	2018	Chen	Fig3	Bromus_diandrus	Nassella_pulchra	Bromus diandrus	Nassella pulchra	8.48	0.96	6.4	1.6	5	5	leachate	germ	14	door	litter	ag	0.04	NA	NA	NA	NA	NA	annual	perennial	exotic	native	invasive	native	germ	47.699884	1	3.86492896602551	2.1466252583998	3.57770876399966	14	0.04	-0.281412459438185	0.0753159487362051	0.274437513354507	5.41269841269841	0.80952380952381
225	Chen_2018	C	2018	Chen	Fig3	Nassella_pulchra	Nassella_pulchra	Nassella pulchra	Nassella pulchra	8.48	0.96	6.72	0.96	5	5	leachate	germ	14	door	litter	ag	0.04	NA	NA	NA	NA	NA	perennial	perennial	native	native	native	native	germ	0	1	-1.38629436111989	2.1466252583998	2.1466252583998	14	0.04	-0.232622295268754	0.0332241120015112	0.182274825473819	5.41269841269841	3.66666666666667
226	Chen_2018	C	2018	Chen	Fig3	Bromus_diandrus	Clarkia_purpurea	Bromus diandrus	Clarkia purpurea	9.76	1.92	10.88	2.4	5	5	leachate	germ	14	door	litter	ag	0.01	NA	NA	NA	NA	NA	annual	annual	exotic	native	invasive	native	germ	271.516129	1	5.60402154460762	4.2932505167996	5.3665631459995	14	0.01	0.108633841002796	0.0873584439387782	0.295564618888625	1.84126984126984	1.31746031746032
227	Chen_2018	C	2018	Chen	Fig3	Bromus_diandrus	Clarkia_purpurea	Bromus diandrus	Clarkia purpurea	9.76	1.92	9.44	1.76	5	5	leachate	germ	14	door	litter	ag	0.04	NA	NA	NA	NA	NA	annual	annual	exotic	native	invasive	native	germ	271.516129	1	5.60402154460762	4.2932505167996	3.93547964039963	14	0.04	-0.0333364202675921	0.0734594007890649	0.271033947669042	1.84126984126984	2.10822510822511
228	Chen_2018	C	2018	Chen	Fig3	Nassella_pulchra	Clarkia_purpurea	Nassella pulchra	Clarkia purpurea	9.76	1.92	12.16	0.48	5	5	leachate	germ	14	door	litter	ag	0.04	NA	NA	NA	NA	NA	perennial	annual	native	native	native	native	germ	271.516129	1	5.60402154460762	4.2932505167996	1.0733126291999	14	0.04	0.21985947611302	0.0402574461337576	0.200642583051947	1.84126984126984	21.1269841269841
229	Chen_2018	A	2018	Chen	Fig1	Bromus_diandrus	Bromus_diandrus	Bromus diandrus	Bromus diandrus	1.06	0.04	0.82	0.13	5	5	residue	growth	84	door	litter	ag	2	NA	w	NA	NA	NA	annual	annual	exotic	exotic	invasive	invasive	t	0	0	-1.38629436111989	0.0894427190999916	0.290688837074973	84	2	-0.256719846847814	0.0265578432034874	0.162965773104316	22.2380952380952	3.00732600732601
230	Chen_2018	A	2018	Chen	Fig1	Bromus_diandrus	Bromus_diandrus	Bromus diandrus	Bromus diandrus	1.06	0.04	0.67	0.09	5	5	residue	growth	84	door	litter	ag	4	NA	w	NA	NA	NA	annual	annual	exotic	exotic	invasive	invasive	t	0	0	-1.38629436111989	0.0894427190999916	0.201246117974981	84	4	-0.458746474721101	0.0194681021231362	0.139528140972121	22.2380952380952	4.08994708994709
231	Chen_2018	A	2018	Chen	Fig1	Bromus_diandrus	Bromus_diandrus	Bromus diandrus	Bromus diandrus	1.06	0.04	0.63	0.07	5	5	residue	growth	84	door	litter	ag	8	NA	w	NA	NA	NA	annual	annual	exotic	exotic	invasive	invasive	t	0	0	-1.38629436111989	0.0894427190999916	0.156524758424985	84	8	-0.520304367720534	0.0137696733163685	0.117344251313682	22.2380952380952	5.57142857142857
232	Chen_2018	A	2018	Chen	Fig1	Bromus_diandrus	Centaurea_melitensis	Bromus diandrus	Centaurea melitensis	0.64	0.09	0.27	0.02	5	5	residue	growth	84	door	litter	ag	2	NA	w	NA	NA	NA	annual	annual	exotic	exotic	invasive	invasive	t	271.51613	0	5.60402154829065	0.201246117974981	0.0447213595499958	84	2	-0.863046217355343	0.0252623590749314	0.158941369929076	3.77248677248677	9.85714285714286
233	Chen_2018	A	2018	Chen	Fig1	Bromus_diandrus	Centaurea_melitensis	Bromus diandrus	Centaurea melitensis	0.64	0.09	0.33	0.06	5	5	residue	growth	84	door	litter	ag	4	NA	w	NA	NA	NA	annual	annual	exotic	exotic	invasive	invasive	t	271.51613	0	5.60402154829065	0.201246117974981	0.134164078649987	84	4	-0.662375521893192	0.0528332418646694	0.229854827803702	3.77248677248677	2.23809523809524
234	Chen_2018	A	2018	Chen	Fig1	Bromus_diandrus	Centaurea_melitensis	Bromus diandrus	Centaurea melitensis	0.64	0.09	0.06	0.02	5	5	residue	growth	84	door	litter	ag	8	NA	w	NA	NA	NA	annual	annual	exotic	exotic	invasive	invasive	t	271.51613	0	5.60402154829065	0.201246117974981	0.0447213595499958	84	8	-2.36712361413162	0.130886501736111	0.361782395558589	3.77248677248677	-0.142857142857142
235	Chen_2018	A	2018	Chen	Fig1	Bromus_diandrus	Clarkia_purpurea	Bromus diandrus	Clarkia purpurea	0.87	0.06	0.66	0.06	5	5	residue	growth	84	door	litter	ag	2	NA	w	NA	NA	NA	annual	annual	exotic	native	invasive	native	t	271.516129	0	5.60402154460762	0.134164078649987	0.134164078649987	84	2	-0.276253376628158	0.0130207053782883	0.114108305474616	10.8095238095238	7.47619047619048
236	Chen_2018	A	2018	Chen	Fig1	Bromus_diandrus	Clarkia_purpurea	Bromus diandrus	Clarkia purpurea	0.87	0.06	0.65	0.04	5	5	residue	growth	84	door	litter	ag	4	NA	w	NA	NA	NA	annual	annual	exotic	native	invasive	native	t	271.516129	0	5.60402154460762	0.134164078649987	0.0894427190999916	84	4	-0.291520848758947	0.0085432248168917	0.0924295667894841	10.8095238095238	12.4761904761905
237	Chen_2018	A	2018	Chen	Fig1	Bromus_diandrus	Clarkia_purpurea	Bromus diandrus	Clarkia purpurea	0.87	0.06	0.43	0.06	5	5	residue	growth	84	door	litter	ag	8	NA	w	NA	NA	NA	annual	annual	exotic	native	invasive	native	t	271.516129	0	5.60402154460762	0.134164078649987	0.134164078649987	84	8	-0.704708002961021	0.0242262263433845	0.155647763695417	10.8095238095238	3.82539682539683
238	Chen_2018	A	2018	Chen	Fig1	Bromus_diandrus	Nassella_pulchra	Bromus diandrus	Nassella pulchra	0.35	0.02	0.3	0.05	5	5	residue	growth	84	door	litter	ag	2	NA	w	NA	NA	NA	annual	perennial	exotic	native	invasive	native	t	47.699884	0	3.86492896602551	0.0447213595499958	0.111803398874989	84	2	-0.154150679827258	0.0310430839002268	0.176190476190476	13.6666666666667	2.71428571428571
239	Chen_2018	A	2018	Chen	Fig1	Bromus_diandrus	Nassella_pulchra	Bromus diandrus	Nassella pulchra	0.35	0.02	0.29	0.02	5	5	residue	growth	84	door	litter	ag	4	NA	w	NA	NA	NA	annual	perennial	exotic	native	invasive	native	t	47.699884	0	3.86492896602551	0.0447213595499958	0.0447213595499958	84	4	-0.18805223150294	0.00802154869081997	0.0895630989348848	13.6666666666667	10.8095238095238
240	Chen_2018	A	2018	Chen	Fig1	Bromus_diandrus	Nassella_pulchra	Bromus diandrus	Nassella pulchra	0.35	0.02	0.29	0.06	5	5	residue	growth	84	door	litter	ag	8	NA	w	NA	NA	NA	annual	perennial	exotic	native	invasive	native	t	47.699884	0	3.86492896602551	0.0447213595499958	0.134164078649987	84	8	-0.18805223150294	0.0460714892377879	0.214642701338266	13.6666666666667	1.6031746031746
241	Chen_2018	B	2018	Chen	Fig2	Bromus_diandrus	Bromus_diandrus	Bromus diandrus	Bromus diandrus	14.4	0.8	13.92	1.6	5	5	residue	germ	14	door	litter	ag	4	NA	w	NA	NA	NA	annual	annual	exotic	exotic	invasive	invasive	germ	0	1	-1.38629436111989	1.78885438199983	3.57770876399966	14	4	-0.0339015516756813	0.0162982046652281	0.127664422080813	14.1428571428571	5.28571428571429
242	Chen_2018	B	2018	Chen	Fig2	Nassella_pulchra	Bromus_diandrus	Nassella pulchra	Bromus diandrus	14.4	0.8	14.56	1.92	5	5	residue	germ	14	door	litter	ag	4	NA	w	NA	NA	NA	perennial	annual	native	exotic	native	invasive	germ	47.699884	1	3.86492896602551	1.78885438199983	4.2932505167996	14	4	0.0110498361865852	0.0204756239554774	0.143093060472818	14.1428571428571	4.22222222222222
243	Chen_2018	B	2018	Chen	Fig2	Bromus_diandrus	Centaurea_melitensis	Bromus diandrus	Centaurea melitensis	10.56	0.48	0.64	0.32	5	5	residue	germ	14	door	litter	ag	4	NA	w	NA	NA	NA	annual	annual	exotic	exotic	invasive	invasive	germ	271.51613	1	5.60402154829065	1.0733126291999	0.715541752799933	14	4	-2.80336038090653	0.252066115702479	0.502061864417603	17.952380952381	-1.0952380952381
244	Chen_2018	B	2018	Chen	Fig2	Nassella_pulchra	Centaurea_melitensis	Nassella pulchra	Centaurea melitensis	10.56	0.48	3.04	2.24	5	5	residue	germ	14	door	litter	ag	4	NA	w	NA	NA	NA	perennial	annual	native	exotic	native	invasive	germ	271.51613	1	5.60402154829065	1.0733126291999	5.00879226959953	14	4	-1.24521576285999	0.545002403791122	0.738242781062654	17.952380952381	-1.70748299319728
245	Chen_2018	B	2018	Chen	Fig2	Bromus_diandrus	Nassella_pulchra	Bromus diandrus	Nassella pulchra	8.64	0.96	5.76	0.64	5	5	residue	germ	14	door	litter	ag	4	NA	w	NA	NA	NA	annual	perennial	exotic	native	invasive	native	germ	47.699884	1	3.86492896602551	2.1466252583998	1.43108350559987	14	4	-0.405465108108164	0.0246913580246914	0.157134840263677	5.57142857142857	5.57142857142857
246	Chen_2018	B	2018	Chen	Fig2	Nassella_pulchra	Nassella_pulchra	Nassella pulchra	Nassella pulchra	8.64	0.96	4.32	0.32	5	5	residue	germ	14	door	litter	ag	4	NA	w	NA	NA	NA	perennial	perennial	native	native	native	native	germ	0	1	-1.38629436111989	2.1466252583998	0.715541752799933	14	4	-0.693147180559945	0.0178326474622771	0.133538936128296	5.57142857142857	9.85714285714286
247	Chen_2018	B	2018	Chen	Fig2	Bromus_diandrus	Clarkia_purpurea	Bromus diandrus	Clarkia purpurea	9.76	0.48	11.68	0.8	5	5	residue	germ	14	door	litter	ag	4	NA	w	NA	NA	NA	annual	annual	exotic	native	invasive	native	germ	271.516129	1	5.60402154460762	1.0733126291999	1.78885438199983	14	4	0.17958557697508	0.00711001634003656	0.0843209128273441	16.3650793650794	10.9047619047619
248	Chen_2018	B	2018	Chen	Fig2	Nassella_pulchra	Clarkia_purpurea	Nassella pulchra	Clarkia purpurea	9.76	0.48	11.2	0.8	5	5	residue	germ	14	door	litter	ag	4	NA	w	NA	NA	NA	perennial	annual	native	native	native	native	germ	271.516129	1	5.60402154460762	1.0733126291999	1.78885438199983	14	4	0.137621377876048	0.00752074546561436	0.0867222316687847	16.3650793650794	10.3333333333333
249	Chen_2018	B	2018	Chen	Fig2	Bromus_diandrus	Bromus_diandrus	Bromus diandrus	Bromus diandrus	1.06	0.04	0.67	0.09	5	5	residue	growth	84	door	litter	ag	4	NA	w	NA	NA	NA	annual	annual	exotic	exotic	invasive	invasive	t	0	0	-1.38629436111989	0.0894427190999916	0.201246117974981	84	4	-0.458746474721101	0.0194681021231362	0.139528140972121	22.2380952380952	4.08994708994709
250	Chen_2018	B	2018	Chen	Fig2	Bromus_diandrus	Centaurea_melitensis	Bromus diandrus	Centaurea melitensis	0.64	0.09	0.33	0.06	5	5	residue	growth	84	door	litter	ag	4	NA	w	NA	NA	NA	annual	annual	exotic	exotic	invasive	invasive	t	271.51613	0	5.60402154829065	0.201246117974981	0.134164078649987	84	4	-0.662375521893192	0.0528332418646694	0.229854827803702	3.77248677248677	2.23809523809524
251	Chen_2018	B	2018	Chen	Fig2	Bromus_diandrus	Clarkia_purpurea	Bromus diandrus	Clarkia purpurea	0.87	0.06	0.65	0.04	5	5	residue	growth	84	door	litter	ag	4	NA	w	NA	NA	NA	annual	annual	exotic	native	invasive	native	t	271.516129	0	5.60402154460762	0.134164078649987	0.0894427190999916	84	4	-0.291520848758947	0.0085432248168917	0.0924295667894841	10.8095238095238	12.4761904761905
252	Chen_2018	B	2018	Chen	Fig2	Bromus_diandrus	Nassella_pulchra	Bromus diandrus	Nassella pulchra	0.35	0.02	0.28	0.02	5	5	residue	growth	84	door	litter	ag	4	NA	w	NA	NA	NA	annual	perennial	exotic	native	invasive	native	t	47.699884	0	3.86492896602551	0.0447213595499958	0.0447213595499958	84	4	-0.223143551314209	0.00836734693877551	0.0914732033918978	13.6666666666667	10.3333333333333
253	Chen_2018	B	2018	Chen	Fig2	Nassella_pulchra	Bromus_diandrus	Nassella pulchra	Bromus diandrus	1.06	0.04	0.47	0.06	5	5	residue	growth	84	door	litter	ag	4	NA	w	NA	NA	NA	perennial	annual	native	exotic	native	invasive	t	47.699884	0	3.86492896602551	0.0894427190999916	0.134164078649987	84	4	-0.813291492402009	0.0177209612573954	0.133120100876597	22.2380952380952	4.46031746031746
254	Chen_2018	B	2018	Chen	Fig2	Nassella_pulchra	Centaurea_melitensis	Nassella pulchra	Centaurea melitensis	0.64	0.09	0.62	0.03	5	5	residue	growth	84	door	litter	ag	4	NA	w	NA	NA	NA	perennial	annual	native	exotic	native	invasive	t	271.51613	0	5.60402154829065	0.201246117974981	0.0670820393249937	84	4	-0.0317486983145803	0.0221167017592352	0.148716850959248	3.77248677248677	16.6825396825397
255	Chen_2018	B	2018	Chen	Fig2	Nassella_pulchra	Clarkia_purpurea	Nassella pulchra	Clarkia purpurea	0.87	0.06	0.66	0.06	5	5	residue	growth	84	door	litter	ag	4	NA	w	NA	NA	NA	perennial	annual	native	native	native	native	t	271.516129	0	5.60402154460762	0.134164078649987	0.134164078649987	84	4	-0.276253376628158	0.0130207053782883	0.114108305474616	10.8095238095238	7.47619047619048
256	Chen_2018	B	2018	Chen	Fig2	Nassella_pulchra	Nassella_pulchra	Nassella pulchra	Nassella pulchra	0.35	0.02	0.37	0.04	5	5	residue	growth	84	door	litter	ag	4	NA	w	NA	NA	NA	perennial	perennial	native	native	native	native	t	0	0	-1.38629436111989	0.0447213595499958	0.0894427190999916	84	4	0.0555698511548109	0.0149526691611634	0.122281107130919	13.6666666666667	5.80952380952381
257	Chen_2018	A	2018	Chen	Fig1	Bromus_diandrus	Bromus_diandrus	Bromus diandrus	Bromus diandrus	14.4	0.8	13.44	0.96	5	5	residue	germ	14	door	litter	ag	2	NA	w	NA	NA	NA	annual	annual	exotic	exotic	invasive	invasive	germ	0	1	-1.38629436111989	1.78885438199983	2.1466252583998	14	2	-0.0689928714869512	0.00818846056941295	0.0904901131031062	14.1428571428571	10.3333333333333
258	Chen_2018	A	2018	Chen	Fig1	Bromus_diandrus	Bromus_diandrus	Bromus diandrus	Bromus diandrus	14.4	0.8	13.92	0.48	5	5	residue	germ	14	door	litter	ag	4	NA	w	NA	NA	NA	annual	annual	exotic	exotic	invasive	invasive	germ	0	1	-1.38629436111989	1.78885438199983	1.0733126291999	14	4	-0.0339015516756813	0.00427548039517917	0.0653871577236629	14.1428571428571	24.6190476190476
259	Chen_2018	A	2018	Chen	Fig1	Bromus_diandrus	Bromus_diandrus	Bromus diandrus	Bromus diandrus	14.4	0.8	12.16	0.64	5	5	residue	germ	14	door	litter	ag	8	NA	w	NA	NA	NA	annual	annual	exotic	exotic	invasive	invasive	germ	0	1	-1.38629436111989	1.78885438199983	1.43108350559987	14	8	-0.169076330043934	0.00585650285557949	0.0765277913935813	14.1428571428571	15.0952380952381
260	Chen_2018	A	2018	Chen	Fig1	Bromus_diandrus	Centaurea_melitensis	Bromus diandrus	Centaurea melitensis	10.56	1.6	10.56	1.92	5	5	residue	germ	14	door	litter	ag	2	NA	w	NA	NA	NA	annual	annual	exotic	exotic	invasive	invasive	germ	271.51613	1	5.60402154829065	3.57770876399966	4.2932505167996	14	2	0	0.0560146923783287	0.236674232603232	3.28571428571429	2.23809523809524
261	Chen_2018	A	2018	Chen	Fig1	Bromus_diandrus	Centaurea_melitensis	Bromus diandrus	Centaurea melitensis	10.56	1.6	0.64	0.48	5	5	residue	germ	14	door	litter	ag	4	NA	w	NA	NA	NA	annual	annual	exotic	exotic	invasive	invasive	germ	271.51613	1	5.60402154829065	3.57770876399966	1.0733126291999	14	4	-2.80336038090653	0.585456841138659	0.765151515151515	3.28571428571429	-1.73015873015873
262	Chen_2018	A	2018	Chen	Fig1	Bromus_diandrus	Centaurea_melitensis	Bromus diandrus	Centaurea melitensis	10.56	1.6	0.001	0.001	5	5	residue	germ	14	door	litter	ag	8	NA	w	NA	NA	NA	annual	annual	exotic	exotic	invasive	invasive	germ	271.51613	1	5.60402154829065	3.57770876399966	0.00223606797749979	14	8	-9.26482855726025	1.02295684113866	1.01141328898658	3.28571428571429	-2.04761904761905
263	Chen_2018	A	2018	Chen	Fig1	Bromus_diandrus	Nassella_pulchra	Bromus diandrus	Nassella pulchra	8.64	0.96	4.16	0.96	5	5	residue	germ	14	door	litter	ag	2	NA	w	NA	NA	NA	annual	perennial	exotic	native	invasive	native	germ	47.699884	1	3.86492896602551	2.1466252583998	2.1466252583998	14	2	-0.730887508542792	0.0656001168821682	0.256125197671311	5.57142857142857	1.12698412698413
264	Chen_2018	A	2018	Chen	Fig1	Bromus_diandrus	Nassella_pulchra	Bromus diandrus	Nassella pulchra	8.64	0.96	5.76	1.12	5	5	residue	germ	14	door	litter	ag	4	NA	w	NA	NA	NA	annual	perennial	exotic	native	invasive	native	germ	47.699884	1	3.86492896602551	2.1466252583998	2.50439613479976	14	4	-0.405465108108164	0.0501543209876543	0.223951604119404	5.57142857142857	1.89795918367347
265	Chen_2018	A	2018	Chen	Fig1	Bromus_diandrus	Nassella_pulchra	Bromus diandrus	Nassella pulchra	8.64	0.96	6.72	0.8	5	5	residue	germ	14	door	litter	ag	8	NA	w	NA	NA	NA	annual	perennial	exotic	native	invasive	native	germ	47.699884	1	3.86492896602551	2.1466252583998	1.78885438199983	14	8	-0.251314428280906	0.0265180146132527	0.162843528005422	5.57142857142857	5
266	Chen_2018	A	2018	Chen	Fig1	Bromus_diandrus	Clarkia_purpurea	Bromus diandrus	Clarkia purpurea	9.76	1.92	12.48	0.8	5	5	residue	germ	14	door	litter	ag	2	NA	w	NA	NA	NA	annual	annual	exotic	native	invasive	native	germ	271.516129	1	5.60402154460762	4.2932505167996	1.78885438199983	14	2	0.24583496251628	0.0428084131131286	0.206901940815277	1.84126984126984	11.8571428571429
267	Chen_2018	A	2018	Chen	Fig1	Bromus_diandrus	Clarkia_purpurea	Bromus diandrus	Clarkia purpurea	9.76	1.92	11.68	2.24	5	5	residue	germ	14	door	litter	ag	4	NA	w	NA	NA	NA	annual	annual	exotic	native	invasive	native	germ	271.516129	1	5.60402154460762	4.2932505167996	5.00879226959953	14	4	0.17958557697508	0.0754791580440753	0.274734704841007	1.84126984126984	1.96598639455782
268	Chen_2018	A	2018	Chen	Fig1	Bromus_diandrus	Clarkia_purpurea	Bromus diandrus	Clarkia purpurea	9.76	1.92	5.12	1.6	5	5	residue	germ	14	door	litter	ag	8	NA	w	NA	NA	NA	annual	annual	exotic	native	invasive	native	germ	271.516129	1	5.60402154460762	4.2932505167996	3.57770876399966	14	8	-0.645137961373585	0.136355524388605	0.36926348910853	1.84126984126984	0.0476190476190474
269	Chen_2018	C	2018	Chen	Fig3	Bromus_diandrus	Bromus_diandrus	Bromus diandrus	Bromus diandrus	1.06	0.04	0.56	0.07	5	5	leachate	growth	84	door	litter	ag	0.01	NA	NA	NA	NA	NA	annual	annual	exotic	exotic	invasive	invasive	t	0	0	-1.38629436111989	0.0894427190999916	0.156524758424985	84	0.01	-0.638087403376918	0.0170489943040228	0.130571797506287	22.2380952380952	4.61904761904762
270	Chen_2018	C	2018	Chen	Fig3	Bromus_diandrus	Bromus_diandrus	Bromus diandrus	Bromus diandrus	1.06	0.04	0.65	0.11	5	5	leachate	growth	84	door	litter	ag	0.04	NA	NA	NA	NA	NA	annual	annual	exotic	exotic	invasive	invasive	t	0	0	-1.38629436111989	0.0894427190999916	0.245967477524977	84	0.04	-0.48905182421643	0.0300630475584607	0.173386987857972	22.2380952380952	2.62770562770563
271	Chen_2018	C	2018	Chen	Fig3	Bromus_diandrus	Centaurea_melitensis	Bromus diandrus	Centaurea melitensis	0.64	0.08	0.34	0.03	5	5	leachate	growth	84	door	litter	ag	0.01	NA	NA	NA	NA	NA	annual	annual	exotic	exotic	invasive	invasive	t	271.51613	0	5.60402154829065	0.178885438199983	0.0670820393249937	84	0.01	-0.63252255874351	0.0234104671280277	0.153004794460918	4.61904761904762	7.79365079365079
272	Chen_2018	C	2018	Chen	Fig3	Bromus_diandrus	Centaurea_melitensis	Bromus diandrus	Centaurea melitensis	0.64	0.08	0.36	0.11	5	5	leachate	growth	84	door	litter	ag	0.04	NA	NA	NA	NA	NA	annual	annual	exotic	exotic	invasive	invasive	t	271.51613	0	5.60402154829065	0.178885438199983	0.245967477524977	84	0.04	-0.575364144903562	0.108989197530864	0.330135120111242	4.61904761904762	0.116883116883117
273	Chen_2018	C	2018	Chen	Fig3	Bromus_diandrus	Clarkia_purpurea	Bromus diandrus	Clarkia purpurea	0.87	0.06	0.5	0.02	5	5	leachate	growth	84	door	litter	ag	0.01	NA	NA	NA	NA	NA	annual	annual	exotic	native	invasive	native	t	271.516129	0	5.60402154460762	0.134164078649987	0.0447213595499958	84	0.01	-0.553885113226438	0.00635624256837099	0.0797260469882396	10.8095238095238	20.8095238095238
274	Chen_2018	C	2018	Chen	Fig3	Bromus_diandrus	Clarkia_purpurea	Bromus diandrus	Clarkia purpurea	0.87	0.06	0.51	0.11	5	5	leachate	growth	84	door	litter	ag	0.04	NA	NA	NA	NA	NA	annual	annual	exotic	native	invasive	native	t	271.516129	0	5.60402154460762	0.134164078649987	0.245967477524977	84	0.04	-0.534082485930258	0.0512768115802895	0.226443837585149	10.8095238095238	1.41558441558442
275	Chen_2018	C	2018	Chen	Fig3	Bromus_diandrus	Nassella_pulchra	Bromus diandrus	Nassella pulchra	0.35	0.02	0.16	0.04	5	5	leachate	growth	84	door	litter	ag	0.01	NA	NA	NA	NA	NA	annual	perennial	exotic	native	invasive	native	t	47.699884	0	3.86492896602551	0.0447213595499958	0.0894427190999916	84	0.01	-0.782759339249632	0.065765306122449	0.256447472443089	13.6666666666667	0.80952380952381
276	Chen_2018	C	2018	Chen	Fig3	Bromus_diandrus	Nassella_pulchra	Bromus diandrus	Nassella pulchra	0.35	0.02	0.14	0.11	5	5	leachate	growth	84	door	litter	ag	0.04	NA	NA	NA	NA	NA	annual	perennial	exotic	native	invasive	native	t	47.699884	0	3.86492896602551	0.0447213595499958	0.245967477524977	84	0.04	-0.916290731874155	0.620612244897959	0.787789467369271	13.6666666666667	-1.78787878787879
277	Chen_2018	C	2018	Chen	Fig3	Nassella_pulchra	Bromus_diandrus	Nassella pulchra	Bromus diandrus	1.06	0.04	0.54	0.08	5	5	leachate	growth	84	door	litter	ag	0.04	NA	NA	NA	NA	NA	perennial	annual	native	exotic	native	invasive	t	47.699884	0	3.86492896602551	0.0894427190999916	0.178885438199983	84	0.04	-0.674455047547793	0.0233718681037484	0.152878605775133	22.2380952380952	3.42857142857143
278	Chen_2018	C	2018	Chen	Fig3	Nassella_pulchra	Centaurea_melitensis	Nassella pulchra	Centaurea melitensis	0.64	0.08	0.47	0.03	5	5	leachate	growth	84	door	litter	ag	0.04	NA	NA	NA	NA	NA	perennial	annual	native	exotic	native	invasive	t	271.51613	0	5.60402154829065	0.178885438199983	0.0670820393249937	84	0.04	-0.308735481649613	0.0196992417383431	0.14035398725488	4.61904761904762	11.9206349206349
279	Chen_2018	C	2018	Chen	Fig3	Nassella_pulchra	Clarkia_purpurea	Nassella pulchra	Clarkia purpurea	0.87	0.06	0.47	0.08	5	5	leachate	growth	84	door	litter	ag	0.04	NA	NA	NA	NA	NA	perennial	annual	native	native	native	native	t	271.516129	0	5.60402154460762	0.134164078649987	0.178885438199983	84	0.04	-0.615760516944525	0.0337286282632556	0.183653554997597	10.8095238095238	2.5952380952381
280	Chen_2018	C	2018	Chen	Fig3	Nassella_pulchra	Nassella_pulchra	Nassella pulchra	Nassella pulchra	0.35	0.02	0.25	0.05	5	5	leachate	growth	84	door	litter	ag	0.04	NA	NA	NA	NA	NA	perennial	perennial	native	native	native	native	t	0	0	-1.38629436111989	0.0447213595499958	0.111803398874989	84	0.04	-0.336472236621213	0.043265306122449	0.208003139693729	13.6666666666667	1.76190476190476
281	Blank_2007	A	2007	Blank	fig2	Taeniatherum_caput-medusae	Taeniatherum_caput-medusae	Taeniatherum caput-medusae	Taeniatherum caput-medusae	67	13	69	1	6	6	soil	growth	60	door	NA	bg	NA	NA	NA	NA	NA	NA	annual	annual	native	native	native	native	ag	0	0	-1.38629436111989	31.8433666561813	2.44948974278318	60	NA	0.029413885206294	0.0378576228882017	0.194570354597512	1.94769230769231	63.24
282	Blank_2007	B	2007	Blank	fig2	Taeniatherum_caput-medusae	Taeniatherum_caput-medusae	Taeniatherum caput-medusae	Taeniatherum caput-medusae	175	15	36	2	6	6	soil	growth	60	door	NA	bg	NA	NA	NA	NA	NA	NA	annual	annual	exotic	exotic	Invasive	Invasive	ag	0	0	-1.38629436111989	36.7423461417477	4.89897948556636	60	NA	-1.5812670354674	0.0104333585285966	0.102143812972674	8.2	14.28
283	Blank_2007	C	2007	Blank	fig2	Taeniatherum_caput-medusae	Taeniatherum_caput-medusae	Taeniatherum caput-medusae	Taeniatherum caput-medusae	366	15	356	21	6	6	soil	growth	60	door	NA	bg	NA	NA	NA	NA	NA	NA	annual	annual	native	native	native	native	ag	0	0	-1.38629436111989	36.7423461417477	51.4392845984467	60	NA	-0.0277026025493354	0.00515933028999993	0.0718284782659353	20.424	13.2742857142857
284	Bennet_2011	A	2011	Bennet	fig1	Holcus_lanatus	Erigeron_glaucus	Holcus lanatus	Erigeron glaucus	3.421769885	0.53899346	3.206172501	0.517433722	10	10	exudate	growth	30	door	NA	bg	NA	NA	NA	NA	NA	NA	perennial	perennial	exotic	native	Invasive	native	t	271.51613	0	5.60402154829065	1.70444697753486	1.63626909969838	30	NA	-0.0650800690294486	0.0508578860347721	0.225516930705373	3.19360406140518	3.04516682758322
285	Bennet_2011	B	2011	Bennet	fig1	Holcus_lanatus	Erigeron_glaucus	Holcus lanatus	Erigeron glaucus	3.421769885	0.53899346	7.086925416	0.474314245	10	10	soil	growth	30	door	NA	bg	NA	NA	NA	NA	NA	NA	perennial	perennial	exotic	native	Invasive	native	t	271.51613	0	5.60402154829065	1.70444697753486	1.49991334086313	30	NA	0.728093668268414	0.0292915734144489	0.17114781159702	3.19360406140518	11.576989094193
286	Bennet_2011	A	2011	Bennet	fig1	Holcus_lanatus	Holcus_lanatus	Holcus lanatus	Holcus lanatus	14.63283386	1.077986921	16.40073241	1.013307705	10	10	exudate	growth	30	door	NA	bg	NA	NA	NA	NA	NA	NA	perennial	perennial	exotic	exotic	Invasive	Invasive	t	0	0	-1.38629436111989	3.408893958232	3.20436031839799	30	NA	0.11405809472285	0.00924442766774611	0.0961479467682285	10.2431434881674	12.7905781900094
287	Bennet_2011	B	2011	Bennet	fig1	Holcus_lanatus	Holcus_lanatus	Holcus lanatus	Holcus lanatus	14.63283386	1.077986921	11.91630682	0.991747967	10	10	soil	growth	30	door	NA	bg	NA	NA	NA	NA	NA	NA	perennial	perennial	exotic	exotic	Invasive	Invasive	t	0	0	-1.38629436111989	3.408893958232	3.13618244056151	30	NA	-0.205360115163561	0.0123537152915245	0.111147268484316	10.2431434881674	8.72239881208035
288	Barbosa_2008	A	2008	Barbosa	Tbl1	Urochloa_decumbens	Lactuca_sativa	Urochloa decumbens	Lactuca sativa	29.6	0.085732141	28.6	0.493980431	6	6	leachate	germ	3	door	fresh	ag	0.1	H2O	v	1	NA	NA	perennial	annual	exotic	exotic	exotic	exotic	germ	271.516129	1	5.60402154460762	0.210000000006341	1.20999999887011	3	0.1	-0.0343676435042077	0.000306712349587366	0.017513205006148	328.450954899167	52.5811491245085
289	Barbosa_2008	A	2008	Barbosa	Tbl1	Urochloa_decumbens	Phalaris_canariensis	Urochloa decumbens	Phalaris canariensis	29	0.514392846	25	1.649323094	6	6	leachate	germ	10	door	fresh	ag	0.1	H2O	v	1	NA	NA	perennial	annual	exotic	exotic	exotic	exotic	germ	79.502155	1	4.37578412821114	1.26000000003805	4.04000000128842	10	0.1	-0.148420005118274	0.00466705211535952	0.0683158262437008	51.1220590770036	11.5514242099129
290	Barbosa_2008	A	2008	Barbosa	Tbl1	Urochloa_decumbens	Melinis_minutiflora	Urochloa decumbens	Melinis minutiflora	29.3	0.330681115	25.5	0.338846081	6	6	leachate	germ	10	door	fresh	ag	0.1	H2O	v	1	NA	NA	perennial	perennial	exotic	exotic	exotic	invasive	germ	17.721937	1	2.87480325071528	0.809999999324605	0.829999999791778	10	0.1	-0.138909063858641	0.000303947921862399	0.0174341022671774	82.0607994351295	69.245191467922
291	Barbosa_2008	A	2008	Barbosa	Tbl1	Urochloa_decumbens	Lactuca_sativa	Urochloa decumbens	Lactuca sativa	29.6	0.085732141	28.5	0.685857128	6	6	leachate	germ	3	door	fresh	ag	0.2	H2O	v	1	NA	NA	perennial	annual	exotic	exotic	exotic	exotic	germ	271.516129	1	5.60402154460762	0.210000000006341	1.68000000005073	3	0.2	-0.0378702740554098	0.000587520919406975	0.0242388308176565	328.450954899167	36.8916900955501
292	Barbosa_2008	A	2008	Barbosa	Tbl1	Urochloa_decumbens	Phalaris_canariensis	Urochloa decumbens	Phalaris canariensis	29	0.514392846	24	1.747302683	6	6	leachate	germ	10	door	fresh	ag	0.2	H2O	v	1	NA	NA	perennial	annual	exotic	exotic	exotic	exotic	germ	79.502155	1	4.37578412821114	1.26000000003805	4.27999999954603	10	0.2	-0.189241999638528	0.00561508840775528	0.0749338935846475	51.1220590770036	10.186038242923
293	Barbosa_2008	A	2008	Barbosa	Tbl1	Urochloa_decumbens	Melinis_minutiflora	Urochloa decumbens	Melinis minutiflora	29.3	0.330681115	27.6	0.881816307	6	6	leachate	germ	10	door	fresh	ag	0.2	H2O	v	1	NA	NA	perennial	perennial	exotic	exotic	exotic	invasive	germ	17.721937	1	2.87480325071528	0.809999999324605	2.15999999901544	10	0.2	-0.0597717432999172	0.00114816875896578	0.0338846389823734	82.0607994351295	27.0470741918362
294	Barbosa_2008	A	2008	Barbosa	Tbl1	Urochloa_decumbens	Lactuca_sativa	Urochloa decumbens	Lactuca sativa	29.6	0.085732141	28.6	0.493980431	6	6	leachate	germ	3	door	fresh	ag	0.4	H2O	v	1	NA	NA	perennial	annual	exotic	exotic	exotic	exotic	germ	271.516129	1	5.60402154460762	0.210000000006341	1.20999999887011	3	0.4	-0.0343676435042077	0.000306712349587366	0.017513205006148	328.450954899167	52.5811491245085
295	Barbosa_2008	A	2008	Barbosa	Tbl1	Urochloa_decumbens	Phalaris_canariensis	Urochloa decumbens	Phalaris canariensis	29	0.514392846	19.3	0.75934182	6	6	leachate	germ	10	door	fresh	ag	0.4	H2O	v	1	NA	NA	perennial	annual	exotic	exotic	exotic	exotic	germ	79.502155	1	4.37578412821114	1.26000000003805	1.85999999935631	10	0.4	-0.407190734075634	0.0018625864639331	0.0431576929866866	51.1220590770036	21.4000784784908
296	Barbosa_2008	A	2008	Barbosa	Tbl1	Urochloa_decumbens	Melinis_minutiflora	Urochloa decumbens	Melinis minutiflora	29.3	0.330681115	27	0.930806102	6	6	leachate	germ	10	door	fresh	ag	0.4	H2O	v	1	NA	NA	perennial	perennial	exotic	exotic	exotic	invasive	germ	17.721937	1	2.87480325071528	0.809999999324605	2.27999999936899	10	0.4	-0.0817506500186926	0.001315852174643	0.0362746767682774	82.0607994351295	24.8468307677682
297	Barbosa_2008	A	2008	Barbosa	Tbl1	Urochloa_decumbens	Lactuca_sativa	Urochloa decumbens	Lactuca sativa	29.6	0.085732141	28.3	0.330681115	6	6	leachate	germ	3	door	fresh	bg	0.1	H2O	v	1	NA	NA	perennial	annual	exotic	exotic	exotic	exotic	germ	271.516129	1	5.60402154460762	0.210000000006341	0.809999999324605	3	0.1	-0.0449125566808228	0.000144924482656816	0.0120384584834112	328.450954899167	79.1577004782992
298	Barbosa_2008	A	2008	Barbosa	Tbl1	Urochloa_decumbens	Phalaris_canariensis	Urochloa decumbens	Phalaris canariensis	29	0.514392846	21.6	1.837117307	6	6	leachate	germ	10	door	fresh	bg	0.1	H2O	v	1	NA	NA	perennial	annual	exotic	exotic	exotic	exotic	germ	79.502155	1	4.37578412821114	1.26000000003805	4.49999999978595	10	0.1	-0.294602515296355	0.00754842174152488	0.0868816536532591	51.1220590770036	8.28724873528177
299	Barbosa_2008	A	2008	Barbosa	Tbl1	Urochloa_decumbens	Melinis_minutiflora	Urochloa decumbens	Melinis minutiflora	29.3	0.330681115	25.8	0.792001684	6	6	leachate	germ	10	door	fresh	bg	0.1	H2O	v	1	NA	NA	perennial	perennial	exotic	exotic	exotic	invasive	germ	17.721937	1	2.87480325071528	0.809999999324605	1.940000001225	10	0.1	-0.12721302409545	0.00106972603111594	0.0327066664629085	82.0607994351295	28.2726607788374
300	Barbosa_2008	A	2008	Barbosa	Tbl1	Urochloa_decumbens	Lactuca_sativa	Urochloa decumbens	Lactuca sativa	29.6	0.085732141	26.5	0.918558653	6	6	leachate	germ	3	door	fresh	bg	0.2	H2O	v	1	NA	NA	perennial	annual	exotic	exotic	exotic	exotic	germ	271.516129	1	5.60402154460762	0.210000000006341	2.24999999866823	3	0.2	-0.110629628337838	0.00120988407134102	0.0347833878646261	328.450954899167	24.6955640414614
301	Barbosa_2008	A	2008	Barbosa	Tbl1	Urochloa_decumbens	Phalaris_canariensis	Urochloa decumbens	Phalaris canariensis	29	0.514392846	22	2.012664072	6	6	leachate	germ	10	door	fresh	bg	0.2	H2O	v	1	NA	NA	perennial	annual	exotic	exotic	exotic	exotic	germ	79.502155	1	4.37578412821114	1.26000000003805	4.93000000003222	10	0.2	-0.276253376628158	0.00868408136889117	0.093188418641434	51.1220590770036	7.49355443554616
302	Barbosa_2008	A	2008	Barbosa	Tbl1	Urochloa_decumbens	Melinis_minutiflora	Urochloa decumbens	Melinis minutiflora	29.3	0.330681115	25.1	1.073693004	6	6	leachate	germ	10	door	fresh	bg	0.2	H2O	v	1	NA	NA	perennial	perennial	exotic	exotic	exotic	invasive	germ	17.721937	1	2.87480325071528	0.809999999324605	2.63000000019606	10	0.2	-0.154719669885283	0.00195721348912783	0.0442404056166739	82.0607994351295	19.4421691398112
303	Barbosa_2008	A	2008	Barbosa	Tbl1	Urochloa_decumbens	Lactuca_sativa	Urochloa decumbens	Lactuca sativa	29.6	0.085732141	28.6	0.493980431	6	6	leachate	germ	3	door	fresh	bg	0.4	H2O	v	1	NA	NA	perennial	annual	exotic	exotic	exotic	exotic	germ	271.516129	1	5.60402154460762	0.210000000006341	1.20999999887011	3	0.4	-0.0343676435042077	0.000306712349587366	0.017513205006148	328.450954899167	52.5811491245085
304	Barbosa_2008	A	2008	Barbosa	Tbl1	Urochloa_decumbens	Phalaris_canariensis	Urochloa decumbens	Phalaris canariensis	29	0.514392846	21.8	1.763632615	6	6	leachate	germ	10	door	fresh	bg	0.4	H2O	v	1	NA	NA	perennial	annual	exotic	exotic	exotic	exotic	germ	79.502155	1	4.37578412821114	1.26000000003805	4.32000000048037	10	0.4	-0.285385860191431	0.00685952907501307	0.0828222740270579	51.1220590770036	8.8664169748301
305	Barbosa_2008	A	2008	Barbosa	Tbl1	Urochloa_decumbens	Melinis_minutiflora	Urochloa decumbens	Melinis minutiflora	29.3	0.330681115	25.5	1.175755076	6	6	leachate	germ	10	door	fresh	bg	0.4	H2O	v	1	NA	NA	perennial	perennial	exotic	exotic	exotic	invasive	germ	17.721937	1	2.87480325071528	0.809999999324605	2.87999999868726	10	0.4	-0.138909063858641	0.00225332636420105	0.0474692149103084	82.0607994351295	17.8206628231474
306	Barbosa_2008	A	2008	Barbosa	Tbl1	Urochloa_decumbens	Lactuca_sativa	Urochloa decumbens	Lactuca sativa	29.6	0.085732141	27.6	0.208206628	6	6	leachate	germ	3	door	litter	ag	0.1	H2O	v	1	NA	NA	perennial	annual	exotic	exotic	exotic	exotic	germ	271.516129	1	5.60402154460762	0.210000000006341	0.509999999665473	3	0.1	-0.0699585886069101	6.5296566130077e-05	0.00808062906771973	328.450954899167	124.258196602656
307	Barbosa_2008	A	2008	Barbosa	Tbl1	Urochloa_decumbens	Phalaris_canariensis	Urochloa decumbens	Phalaris canariensis	29	0.514392846	21.8	2.878150448	6	6	leachate	germ	10	door	litter	ag	0.1	H2O	v	1	NA	NA	perennial	annual	exotic	exotic	exotic	exotic	germ	79.502155	1	4.37578412821114	1.26000000003805	7.05000000056281	10	0.1	-0.285385860191431	0.0177452920592544	0.133211456186225	51.1220590770036	4.27133635927291
308	Barbosa_2008	A	2008	Barbosa	Tbl1	Urochloa_decumbens	Melinis_minutiflora	Urochloa decumbens	Melinis minutiflora	29.3	0.330681115	27.8	0.538887743	6	6	leachate	germ	10	door	litter	ag	0.1	H2O	v	1	NA	NA	perennial	perennial	exotic	exotic	exotic	invasive	germ	17.721937	1	2.87480325071528	0.809999999324605	1.31999999899008	10	0.1	-0.0525514953264303	0.000503131756868838	0.0224305986738838	82.0607994351295	46.5242290192524
309	Barbosa_2008	A	2008	Barbosa	Tbl1	Urochloa_decumbens	Lactuca_sativa	Urochloa decumbens	Lactuca sativa	29.6	0.085732141	28.6	0.420495739	6	6	leachate	germ	3	door	litter	ag	0.2	H2O	v	1	NA	NA	perennial	annual	exotic	exotic	exotic	exotic	germ	271.516129	1	5.60402154460762	0.210000000006341	1.02999999956453	3	0.2	-0.0343676435042077	0.000224556743330594	0.0149852174936033	328.450954899167	62.2943596177559
310	Barbosa_2008	A	2008	Barbosa	Tbl1	Urochloa_decumbens	Phalaris_canariensis	Urochloa decumbens	Phalaris canariensis	29	0.514392846	20	2.939387691	6	6	leachate	germ	10	door	litter	ag	0.2	H2O	v	1	NA	NA	perennial	annual	exotic	exotic	exotic	exotic	germ	79.502155	1	4.37578412821114	1.26000000003805	7.19999999916763	10	0.2	-0.371563556432483	0.0219146254409225	0.148035892407627	51.1220590770036	3.53197264817695
311	Barbosa_2008	A	2008	Barbosa	Tbl1	Urochloa_decumbens	Melinis_minutiflora	Urochloa decumbens	Melinis minutiflora	29.3	0.330681115	24.5	0.987960863	6	6	leachate	germ	10	door	litter	ag	0.2	H2O	v	1	NA	NA	perennial	perennial	exotic	exotic	exotic	invasive	germ	17.721937	1	2.87480325071528	0.809999999324605	2.42000000018972	10	0.2	-0.17891439847234	0.00175347504531343	0.0418745154636257	82.0607994351295	20.8066110519603
312	Barbosa_2008	A	2008	Barbosa	Tbl1	Urochloa_decumbens	Lactuca_sativa	Urochloa decumbens	Lactuca sativa	29.6	0.085732141	28.1	0.600124987	6	6	leachate	germ	3	door	litter	ag	0.4	H2O	v	1	NA	NA	perennial	annual	exotic	exotic	exotic	exotic	germ	271.516129	1	5.60402154460762	0.210000000006341	1.47000000004439	3	0.4	-0.0520047849903147	0.000464500123563393	0.0215522649288513	328.450954899167	41.9506362580434
313	Barbosa_2008	A	2008	Barbosa	Tbl1	Urochloa_decumbens	Phalaris_canariensis	Urochloa decumbens	Phalaris canariensis	29	0.514392846	17	0.853238927	6	6	leachate	germ	10	door	litter	ag	0.4	H2O	v	1	NA	NA	perennial	annual	exotic	exotic	exotic	exotic	germ	79.502155	1	4.37578412821114	1.26000000003805	2.08999999982982	10	0.4	-0.534082485930258	0.0028337142575019	0.0532326427814917	51.1220590770036	16.1271160791753
314	Barbosa_2008	A	2008	Barbosa	Tbl1	Urochloa_decumbens	Melinis_minutiflora	Urochloa decumbens	Melinis minutiflora	29.3	0.330681115	25.3	0.612372436	6	6	leachate	germ	10	door	litter	ag	0.4	H2O	v	1	NA	NA	perennial	perennial	exotic	exotic	exotic	invasive	germ	17.721937	1	2.87480325071528	0.809999999324605	1.50000000074515	10	0.4	-0.146783120289547	0.000713229923752342	0.0267063648546997	82.0607994351295	36.6621378954424
315	Harnden_2011	A	2011	Harnden	Tbl1	Festuca_rubra	Festuca_rubra	Festuca rubra	Festuca rubra	25.4	1.3	16.7	2.1	20	40	soil	germ	7	door	NA	bg	NA	NA	NA	NA	NA	NA	perennial	perennial	exotic	exotic	invasive	invasive	germ	0	1	-1.38629436111989	5.81377674149945	13.2815661727072	7	NA	-0.419340454601781	0.0184321912442455	0.135765206309443	16.2972459639126	4.90298728186927
316	Harnden_2011	A	2011	Harnden	Tbl1	Andropogon_gerardi	Festuca_rubra	Andropogon gerardi	Festuca rubra	25.4	1.3	15.1	1.1	20	40	soil	germ	7	door	NA	bg	NA	NA	NA	NA	NA	NA	perennial	perennial	native	exotic	native	invasive	germ	79.502154	1	4.37578411563286	5.81377674149945	6.95701085237044	7	NA	-0.520054430203612	0.00792629002915126	0.0890297143045582	16.2972459639126	10.6420101637493
317	Harnden_2011	A	2011	Harnden	Tbl1	Festuca_rubra	Andropogon_gerardi	Festuca rubra	Andropogon gerardi	10.7	1.3	2.1	0.04	20	40	soil	germ	7	door	NA	bg	NA	NA	NA	NA	NA	NA	perennial	perennial	exotic	native	invasive	native	germ	79.502154	1	4.37578411563286	5.81377674149945	0.25298221281347	7	NA	-1.62830639673848	0.0151239262992005	0.122979373470515	5.12915479582146	49.1739130434783
318	Harnden_2011	A	2011	Harnden	Tbl1	Andropogon_gerardi	Andropogon_gerardi	Andropogon gerardi	Andropogon gerardi	10.7	1.3	5.499999999	0.05	20	40	soil	germ	7	door	NA	bg	NA	NA	NA	NA	NA	NA	perennial	perennial	native	native	native	native	germ	0	1	-1.38629436111989	5.81377674149945	0.316227766016838	7	NA	-0.665495649411253	0.0148437591359465	0.12183496680324	5.12915479582146	106.31677016646
319	Harnden_2011	A	2011	Harnden	Tbl1	Festuca_rubra	Festuca_rubra	Festuca rubra	Festuca rubra	0.34	0.02	0.27	0.02	20	40	soil	growth	21	door	NA	bg	NA	NA	NA	NA	NA	NA	perennial	perennial	exotic	exotic	invasive	invasive	ag	0	0	-1.38629436111989	0.0894427190999916	0.126491106406735	21	NA	-0.230523658611832	0.00894717606238816	0.0945895134905987	13.7901234567901	10.416149068323
320	Harnden_2011	A	2011	Harnden	Tbl1	Andropogon_gerardi	Festuca_rubra	Andropogon gerardi	Festuca rubra	0.34	0.02	0.2	0.01	20	40	soil	growth	21	door	NA	bg	NA	NA	NA	NA	NA	NA	perennial	perennial	native	exotic	native	invasive	ag	79.502154	0	4.37578411563286	0.0894427190999916	0.0632455532033676	21	NA	-0.53062825106217	0.00596020761245675	0.0772023808729805	13.7901234567901	16.8757763975155
321	Harnden_2011	A	2011	Harnden	Tbl1	Festuca_rubra	Andropogon_gerardi	Festuca rubra	Andropogon gerardi	0.23	0.01	0.13	0.01	20	40	soil	growth	21	door	NA	bg	NA	NA	NA	NA	NA	NA	perennial	perennial	exotic	native	invasive	native	ag	79.502154	0	4.37578411563286	0.0447213595499958	0.0632455532033676	21	NA	-0.570544858467613	0.00780751893155558	0.0883601659774108	19.716049382716	9.91925465838509
322	Harnden_2011	A	2011	Harnden	Tbl1	Andropogon_gerardi	Andropogon_gerardi	Andropogon gerardi	Andropogon gerardi	0.23	0.01	0.18	0.01	20	40	soil	growth	21	door	NA	bg	NA	NA	NA	NA	NA	NA	perennial	perennial	native	native	native	native	ag	0	0	-1.38629436111989	0.0447213595499958	0.0632455532033676	21	NA	-0.245122458032985	0.00497677892132839	0.0705462892101944	19.716049382716	14.888198757764
323	Orr_2005	A	2005	Orr	Tbl2	Lolium_arundinaceum	Acer_saccharinum	Lolium arundinaceum	Acer saccharinum	0.69	0.03	0.71	0.02	18	20	leachate	growth	56	door	fresh	ag	"field level"	H2O	NA	1	NA	NA	perennial	perennial	exotic	native	invasive	native	ag	271.516129	0	5.60402154460762	0.127279220613579	0.0894427190999916	56	NA	0.0285733724440561	0.00268385252273512	0.0518059120442361	19.6849315068493	32.0617283950617
324	Orr_2005	A	2005	Orr	Tbl2	Lolium_arundinaceum	Acer_saccharinum	Lolium arundinaceum	Acer saccharinum	0.69	0.03	0.72	0.02	18	18	leachate	growth	56	door	litter	ag	"field level"	H2O	NA	1	NA	NA	perennial	perennial	exotic	native	invasive	native	ag	271.516129	0	5.60402154460762	0.127279220613579	0.0848528137423857	56	NA	0.042559614418796	0.00266196410651357	0.0515942255152025	19.6849315068493	32.5068493150685
325	Orr_2005	A	2005	Orr	Tbl2	Lolium_arundinaceum	Acer_saccharinum	Lolium arundinaceum	Acer saccharinum	0.69	0.03	0.7	0.02	18	18	leachate	growth	56	door	fresh	bg	"field level"	H2O	NA	1	NA	NA	perennial	perennial	exotic	native	invasive	native	ag	271.516129	0	5.60402154460762	0.127279220613579	0.0848528137423857	56	NA	0.0143887374520996	0.00270668569885421	0.0520258176183153	19.6849315068493	31.5205479452055
326	Orr_2005	A	2005	Orr	Tbl2	Lolium_arundinaceum	Acer_saccharinum	Lolium arundinaceum	Acer saccharinum	0.69	0.03	0.67	0.03	18	16	leachate	growth	56	door	fresh	ag	"field level"	H2O	NA	1	NA	NA	perennial	perennial	exotic	native	invasive	native	ag	271.516129	0	5.60402154460762	0.127279220613579	0.12	56	NA	-0.0294138852062932	0.00389526003703234	0.0624120183701212	19.6849315068493	18.9897435897436
327	Orr_2005	A	2005	Orr	Tbl2	Lolium_arundinaceum	Populus_deltoides	Lolium arundinaceum	Populus deltoides	0.32	0.02	0.32	0.02	10	5	leachate	growth	56	door	fresh	ag	"field level"	H2O	NA	1	NA	NA	perennial	perennial	exotic	native	invasive	native	ag	271.516129	0	5.60402154460762	0.0632455532033676	0.0447213595499958	56	NA	0	0.0078125	0.0883883476483184	12.609756097561	12.2380952380952
328	Orr_2005	A	2005	Orr	Tbl2	Lolium_arundinaceum	Populus_deltoides	Lolium arundinaceum	Populus deltoides	0.32	0.02	0.32	0.02	10	8	leachate	growth	56	door	litter	ag	"field level"	H2O	NA	1	NA	NA	perennial	perennial	exotic	native	invasive	native	ag	271.516129	0	5.60402154460762	0.0632455532033676	0.0565685424949238	56	NA	0	0.0078125	0.0883883476483184	12.609756097561	12.5151515151515
329	Orr_2005	A	2005	Orr	Tbl2	Lolium_arundinaceum	Populus_deltoides	Lolium arundinaceum	Populus deltoides	0.32	0.02	0.35	0.02	10	11	leachate	growth	56	door	fresh	bg	"field level"	H2O	NA	1	NA	NA	perennial	perennial	exotic	native	invasive	native	ag	271.516129	0	5.60402154460762	0.0632455532033676	0.066332495807108	56	NA	0.089612158689687	0.00717155612244898	0.0846850407241384	12.609756097561	14.1111111111111
330	Orr_2005	A	2005	Orr	Tbl2	Lolium_arundinaceum	Populus_deltoides	Lolium arundinaceum	Populus deltoides	0.32	0.02	0.33	0.02	10	8	leachate	growth	56	door	fresh	ag	"field level"	H2O	NA	1	NA	NA	perennial	perennial	exotic	native	invasive	native	ag	271.516129	0	5.60402154460762	0.0632455532033676	0.0565685424949238	56	NA	0.0307716586667537	0.00757934458218549	0.0870594313224334	12.609756097561	13
331	Rasmuseen_1971	A	1971	Rasmuseen	Tbl6	Sporobolus_pyramidatus	Cynodon_dactylon	Sporobolus pyramidatus	Cynodon dactylon	6	0.4	4	0.3	8	8	residue	growth	28	door	litter	ag	1	NA	w	NA	NA	NA	perennial	perennial	native	exotic	native	exotic	t	31.272033	0	3.4427241837472	1.13137084989848	0.848528137423857	28	1	-0.405465108108164	0.0100694444444444	0.100346621489936	11.5454545454545	9.92929292929293
332	Rasmuseen_1971	B	1971	Rasmuseen	Tbl6	Sporobolus_pyramidatus	Cynodon_dactylon	Sporobolus pyramidatus	Cynodon dactylon	7	0.4	1	0.1	8	8	residue	growth	28	door	litter	ag	1	NA	w	NA	NA	NA	perennial	perennial	native	exotic	native	exotic	t	31.272033	0	3.4427241837472	1.13137084989848	0.282842712474619	28	1	-1.94591014905531	0.013265306122449	0.115175110689979	13.969696969697	6.6969696969697
333	Rasmuseen_1971	A	1971	Rasmuseen	Tbl6	Sporobolus_pyramidatus	Hordeum_pusillum	Sporobolus pyramidatus	Hordeum pusillum	13	0.8	11	0.7	8	8	residue	growth	28	door	litter	ag	1	NA	w	NA	NA	NA	perennial	annual	native	native	native	native	t	79.502155	0	4.37578412821114	2.26274169979695	1.97989898732233	28	1	-0.167054084663166	0.00783656902538022	0.0885243979102949	12.7575757575758	12.2380952380952
334	Rasmuseen_1971	B	1971	Rasmuseen	Tbl6	Sporobolus_pyramidatus	Hordeum_pusillum	Sporobolus pyramidatus	Hordeum pusillum	14	0.8	12	0.5	8	8	residue	growth	28	door	litter	ag	1	NA	w	NA	NA	NA	perennial	annual	native	native	native	native	t	79.502155	0	4.37578412821114	2.26274169979695	1.4142135623731	28	1	-0.154150679827258	0.00500141723356009	0.070720698763234	13.969696969697	20.2727272727273
335	Rasmuseen_1971	A	1971	Rasmuseen	Tbl6	Sporobolus_pyramidatus	Bromus_japonicus	Sporobolus pyramidatus	Bromus japonicus	26	1.3	13	1	8	8	residue	growth	28	door	litter	ag	1	NA	w	NA	NA	NA	perennial	annual	native	exotic	native	exotic	t	79.502155	0	4.37578412821114	3.67695526217005	2.82842712474619	28	1	-0.693147180559945	0.00841715976331361	0.0917450803221274	16.3939393939394	9.60606060606061
336	Rasmuseen_1971	B	1971	Rasmuseen	Tbl6	Sporobolus_pyramidatus	Bromus_japonicus	Sporobolus pyramidatus	Bromus japonicus	25	1.4	10	0.4	8	8	residue	growth	28	door	litter	ag	1	NA	w	NA	NA	NA	perennial	annual	native	exotic	native	exotic	t	79.502155	0	4.37578412821114	3.95979797464467	1.13137084989848	28	1	-0.916290731874155	0.004736	0.068818602136341	14.3160173160173	21.2424242424242
337	Rasmuseen_1971	A	1971	Rasmuseen	Tbl6	Sporobolus_pyramidatus	Amaranthus_retroflexus	Sporobolus pyramidatus	Amaranthus retroflexus	7.5	5.7	37	4.7	8	8	residue	growth	28	door	litter	ag	1	NA	w	NA	NA	NA	perennial	annual	native	native	native	native	t	271.516129	0	5.60402154460762	16.1220346110533	13.2936074863071	28	1	1.59601489210196	0.593735865595325	0.770542578703685	-1.72408293460925	4.63378465506125
338	Rasmuseen_1971	B	1971	Rasmuseen	Tbl6	Sporobolus_pyramidatus	Amaranthus_retroflexus	Sporobolus pyramidatus	Amaranthus retroflexus	21	2.1	1	0.1	8	8	residue	growth	28	door	litter	ag	1	NA	w	NA	NA	NA	perennial	annual	native	native	native	native	t	271.516129	0	5.60402154460762	5.939696961967	0.282842712474619	28	1	-3.04452243772342	0.02	0.14142135623731	6.6969696969697	6.6969696969697
339	Rasmuseen_1971	A	1971	Rasmuseen	Tbl6	Sporobolus_pyramidatus	Sporobolus_pyramidatus	Sporobolus pyramidatus	Sporobolus pyramidatus	19	2.1	13	1.2	8	8	residue	growth	28	door	litter	ag	1	NA	w	NA	NA	NA	perennial	perennial	native	native	native	native	t	0	0	-1.38629436111989	5.939696961967	3.39411254969543	28	1	-0.379489621704904	0.0207367765411661	0.14400269629825	5.77344877344877	7.50505050505051
340	Rasmuseen_1971	B	1971	Rasmuseen	Tbl6	Sporobolus_pyramidatus	Sporobolus_pyramidatus	Sporobolus pyramidatus	Sporobolus pyramidatus	20	2.5	13	1.3	8	8	residue	growth	28	door	litter	ag	1	NA	w	NA	NA	NA	perennial	perennial	native	native	native	native	t	0	0	-1.38629436111989	7.07106781186548	3.67695526217005	28	1	-0.430782916092454	0.025625	0.160078105935821	4.75757575757576	6.6969696969697
341	Rasmuseen_1971	A	1971	Rasmuseen	Tbl6	Sporobolus_pyramidatus	Bouteloua_dactyloides	Sporobolus pyramidatus	Bouteloua dactyloides	26	1.1	21	1	8	8	residue	growth	28	door	litter	ag	1	NA	w	NA	NA	NA	perennial	perennial	native	native	native	native	t	31.272032	0	3.44272415176974	3.11126983722081	2.82842712474619	28	1	-0.213574100298059	0.00405751452454749	0.0636986226267687	19.9201101928375	17.3636363636364
342	Rasmuseen_1971	B	1971	Rasmuseen	Tbl6	Sporobolus_pyramidatus	Bouteloua_dactyloides	Sporobolus pyramidatus	Bouteloua dactyloides	27	1	18	1	8	8	residue	growth	28	door	litter	ag	1	NA	w	NA	NA	NA	perennial	perennial	native	native	native	native	t	31.272032	0	3.44272415176974	2.82842712474619	2.82842712474619	28	1	-0.405465108108165	0.00445816186556927	0.0667694680641479	23.1818181818182	14.4545454545455
343	Rasmuseen_1971	A	1971	Rasmuseen	Tbl6	Sporobolus_pyramidatus	Aristida_purpurea	Sporobolus pyramidatus	Aristida purpurea	8	0.3	7	0.4	8	8	residue	growth	28	door	litter	ag	1	NA	w	NA	NA	NA	perennial	perennial	native	native	native	native	t	52.561147	0	3.96197719661709	0.848528137423857	1.13137084989848	28	1	-0.133531392624523	0.00467155612244898	0.0683487828893023	22.8585858585859	13.969696969697
344	Rasmuseen_1971	B	1971	Rasmuseen	Tbl6	Sporobolus_pyramidatus	Aristida_purpurea	Sporobolus pyramidatus	Aristida purpurea	8	0.4	7	0.4	8	8	residue	growth	28	door	litter	ag	1	NA	w	NA	NA	NA	perennial	perennial	native	native	native	native	t	52.561147	0	3.96197719661709	1.13137084989848	1.13137084989848	28	1	-0.133531392624523	0.00576530612244898	0.0759296129481046	16.3939393939394	13.969696969697
345	Rasmuseen_1971	C	1971	Rasmuseen	tbl8	Sporobolus_pyramidatus	Cynodon_dactylon	Sporobolus pyramidatus	Cynodon dactylon	9	0.6	4	0.4	8	8	exudate	growth	28	door	fresh	bg	NA	NA	NA	NA	NA	NA	perennial	perennial	native	exotic	native	exotic	t	31.272033	0	3.4427241837472	1.69705627484771	1.13137084989848	28	NA	-0.810930216216329	0.0144444444444444	0.120185042515466	11.5454545454545	6.6969696969697
346	Rasmuseen_1971	D	1971	Rasmuseen	tbl8	Sporobolus_pyramidatus	Cynodon_dactylon	Sporobolus pyramidatus	Cynodon dactylon	14	0.7	10	0.7	8	8	exudate	growth	28	door	fresh	bg	NA	NA	NA	NA	NA	NA	perennial	perennial	native	exotic	native	exotic	t	31.272033	0	3.4427241837472	1.97989898732233	1.97989898732233	28	NA	-0.336472236621213	0.0074	0.0860232526704263	16.3939393939394	10.8528138528139
347	Rasmuseen_1971	C	1971	Rasmuseen	tbl8	Sporobolus_pyramidatus	Hordeum_pusillum	Sporobolus pyramidatus	Hordeum pusillum	13	0.7	13	0.7	8	8	exudate	growth	28	door	fresh	bg	NA	NA	NA	NA	NA	NA	perennial	annual	native	native	native	native	t	79.502155	0	4.37578412821114	1.97989898732233	1.97989898732233	28	NA	0	0.00579881656804734	0.076149961050859	15.008658008658	15.008658008658
348	Rasmuseen_1971	D	1971	Rasmuseen	tbl8	Sporobolus_pyramidatus	Hordeum_pusillum	Sporobolus pyramidatus	Hordeum pusillum	20	1.1	18	0.8	8	8	exudate	growth	28	door	fresh	bg	NA	NA	NA	NA	NA	NA	perennial	annual	native	native	native	native	t	79.502155	0	4.37578412821114	3.11126983722081	2.26274169979695	28	NA	-0.105360515657826	0.00500030864197531	0.0707128605133134	14.6308539944904	18.8181818181818
349	Rasmuseen_1971	C	1971	Rasmuseen	tbl8	Sporobolus_pyramidatus	Bromus_japonicus	Sporobolus pyramidatus	Bromus japonicus	29	1.8	24	1.2	8	8	exudate	growth	28	door	fresh	bg	NA	NA	NA	NA	NA	NA	perennial	annual	native	exotic	native	exotic	t	79.502155	0	4.37578412821114	5.09116882454314	3.39411254969543	28	NA	-0.189241999638528	0.0063525564803805	0.0797029264229395	12.6228956228956	16.3939393939394
350	Rasmuseen_1971	D	1971	Rasmuseen	tbl8	Sporobolus_pyramidatus	Bromus_japonicus	Sporobolus pyramidatus	Bromus japonicus	47	1.8	44	1.8	8	8	exudate	growth	28	door	fresh	bg	NA	NA	NA	NA	NA	NA	perennial	annual	native	exotic	native	exotic	t	79.502155	0	4.37578412821114	5.09116882454314	5.09116882454314	28	NA	-0.0659579677917974	0.0031402807448118	0.0560382079015005	22.3198653198653	20.7037037037037
351	Rasmuseen_1971	C	1971	Rasmuseen	tbl8	Sporobolus_pyramidatus	Amaranthus_retroflexus	Sporobolus pyramidatus	Amaranthus retroflexus	18	1.6	31	2.7	8	8	exudate	growth	28	door	fresh	bg	NA	NA	NA	NA	NA	NA	perennial	annual	native	native	native	native	t	271.516129	0	5.60402154460762	4.5254833995939	7.63675323681471	28	NA	0.543615446588982	0.0154870826428232	0.124447107812207	7.90909090909091	8.13355780022447
352	Rasmuseen_1971	D	1971	Rasmuseen	tbl8	Sporobolus_pyramidatus	Amaranthus_retroflexus	Sporobolus pyramidatus	Amaranthus retroflexus	41	4.8	55	4.6	8	8	exudate	growth	28	door	fresh	bg	NA	NA	NA	NA	NA	NA	perennial	annual	native	native	native	native	t	271.516129	0	5.60402154460762	13.5764501987817	13.0107647738325	28	NA	0.293761118528163	0.0207011686274895	0.143879006903334	5.28282828282828	8.59420289855073
353	Rasmuseen_1971	C	1971	Rasmuseen	tbl8	Sporobolus_pyramidatus	Sporobolus_pyramidatus	Sporobolus pyramidatus	Sporobolus pyramidatus	18	2.2	19	2	8	8	exudate	growth	28	door	fresh	bg	NA	NA	NA	NA	NA	NA	perennial	perennial	native	native	native	native	t	0	0	-1.38629436111989	6.22253967444162	5.65685424949238	28	NA	0.0540672212702757	0.0260186040149106	0.161302833251343	4.93388429752066	6.21212121212121
354	Rasmuseen_1971	D	1971	Rasmuseen	tbl8	Sporobolus_pyramidatus	Sporobolus_pyramidatus	Sporobolus pyramidatus	Sporobolus pyramidatus	42	2.3	35	2.2	8	8	exudate	growth	28	door	fresh	bg	NA	NA	NA	NA	NA	NA	perennial	perennial	native	native	native	native	t	0	0	-1.38629436111989	6.50538238691624	6.22253967444162	28	NA	-0.182321556793955	0.00694988662131519	0.0833659799997289	14.7075098814229	12.4269972451791
355	Rasmuseen_1971	C	1971	Rasmuseen	tbl8	Sporobolus_pyramidatus	Bouteloua_dactyloides	Sporobolus pyramidatus	Bouteloua dactyloides	25	1.3	24	1	8	8	exudate	growth	28	door	fresh	bg	NA	NA	NA	NA	NA	NA	perennial	perennial	native	native	native	native	t	31.272032	0	3.44272415176974	3.67695526217005	2.82842712474619	28	NA	-0.0408219945202548	0.00444011111111111	0.0666341587409274	15.6480186480186	20.2727272727273
356	Rasmuseen_1971	D	1971	Rasmuseen	tbl8	Sporobolus_pyramidatus	Bouteloua_dactyloides	Sporobolus pyramidatus	Bouteloua dactyloides	42	1.2	48	1.9	8	8	exudate	growth	28	door	fresh	bg	NA	NA	NA	NA	NA	NA	perennial	perennial	native	native	native	native	t	31.272032	0	3.44272415176974	3.39411254969543	5.37401153701776	28	NA	0.133531392624523	0.00238316680839002	0.0488176895027819	30.9393939393939	21.4976076555024
357	Rasmuseen_1971	C	1971	Rasmuseen	tbl8	Sporobolus_pyramidatus	Aristida_purpurea	Sporobolus pyramidatus	Aristida purpurea	9	0.4	7	0.3	8	8	exudate	growth	28	door	fresh	bg	NA	NA	NA	NA	NA	NA	perennial	perennial	native	native	native	native	t	52.561147	0	3.96197719661709	1.13137084989848	0.848528137423857	28	NA	-0.251314428280906	0.00381204333585286	0.0617417471072277	18.8181818181818	19.6262626262626
358	Rasmuseen_1971	D	1971	Rasmuseen	tbl8	Sporobolus_pyramidatus	Aristida_purpurea	Sporobolus pyramidatus	Aristida purpurea	10	0.9	11	1	8	8	exudate	growth	28	door	fresh	bg	NA	NA	NA	NA	NA	NA	perennial	perennial	native	native	native	native	t	52.561147	0	3.96197719661709	2.54558441227157	2.82842712474619	28	NA	0.0953101798043248	0.0163644628099174	0.127923660086465	7.77441077441078	7.66666666666667
359	Rasmuseen_1971	E	1971	Rasmuseen	tbl7	Sporobolus_pyramidatus	Cynodon_dactylon	Sporobolus pyramidatus	Cynodon dactylon	8	0.4	5	0.3	8	8	residue	growth	28	door	litter	bg	1	NA	w	NA	NA	NA	perennial	perennial	native	exotic	native	exotic	t	31.272033	0	3.4427241837472	1.13137084989848	0.848528137423857	28	1	-0.470003629245735	0.0061	0.0781024967590666	16.3939393939394	13.1616161616162
360	Rasmuseen_1971	F	1971	Rasmuseen	tbl7	Sporobolus_pyramidatus	Cynodon_dactylon	Sporobolus pyramidatus	Cynodon dactylon	35	2.2	30	1.5	8	8	residue	growth	28	door	litter	bg	1	NA	w	NA	NA	NA	perennial	perennial	native	exotic	native	exotic	t	31.272033	0	3.4427241837472	6.22253967444162	4.24264068711929	28	1	-0.154150679827258	0.00645102040816327	0.0803182445535463	12.4269972451791	16.3939393939394
361	Rasmuseen_1971	E	1971	Rasmuseen	tbl7	Sporobolus_pyramidatus	Hordeum_pusillum	Sporobolus pyramidatus	Hordeum pusillum	14	0.8	12	0.9	8	8	residue	growth	28	door	litter	bg	1	NA	w	NA	NA	NA	perennial	annual	native	native	native	native	t	79.502155	0	4.37578412821114	2.26274169979695	2.54558441227157	28	1	-0.154150679827258	0.00889030612244898	0.0942884198746006	13.969696969697	9.92929292929293
362	Rasmuseen_1971	F	1971	Rasmuseen	tbl7	Sporobolus_pyramidatus	Hordeum_pusillum	Sporobolus pyramidatus	Hordeum pusillum	16	1	17	0.8	8	8	residue	growth	28	door	litter	bg	1	NA	w	NA	NA	NA	perennial	annual	native	native	native	native	t	79.502155	0	4.37578412821114	2.82842712474619	2.26274169979695	28	1	0.060624621816435	0.00612078287197232	0.078235432330705	12.5151515151515	17.6060606060606
363	Rasmuseen_1971	E	1971	Rasmuseen	tbl7	Sporobolus_pyramidatus	Bromus_japonicus	Sporobolus pyramidatus	Bromus japonicus	30	1.4	33	1.5	8	8	residue	growth	28	door	litter	bg	1	NA	w	NA	NA	NA	perennial	annual	native	exotic	native	exotic	t	79.502155	0	4.37578412821114	3.95979797464467	4.24264068711929	28	1	0.0953101798043248	0.00424389348025712	0.0651451723480498	17.7792207792208	18.3333333333333
364	Rasmuseen_1971	F	1971	Rasmuseen	tbl7	Sporobolus_pyramidatus	Bromus_japonicus	Sporobolus pyramidatus	Bromus japonicus	39	2.1	39	1.5	8	8	residue	growth	28	door	litter	bg	1	NA	w	NA	NA	NA	perennial	annual	native	exotic	native	exotic	t	79.502155	0	4.37578412821114	5.939696961967	4.24264068711929	28	1	0	0.00437869822485207	0.0661717328234048	15.008658008658	22.2121212121212
365	Rasmuseen_1971	E	1971	Rasmuseen	tbl7	Sporobolus_pyramidatus	Amaranthus_retroflexus	Sporobolus pyramidatus	Amaranthus retroflexus	22	1.9	21	1.7	8	8	residue	growth	28	door	litter	bg	1	NA	w	NA	NA	NA	perennial	annual	native	native	native	native	t	271.516129	0	5.60402154460762	5.37401153701776	4.80832611206852	28	1	-0.0465200156348931	0.0140119656678098	0.118372149037727	8.2280701754386	8.97860962566845
366	Rasmuseen_1971	F	1971	Rasmuseen	tbl7	Sporobolus_pyramidatus	Amaranthus_retroflexus	Sporobolus pyramidatus	Amaranthus retroflexus	38	5.1	79	6.6	8	8	residue	growth	28	door	litter	bg	1	NA	w	NA	NA	NA	perennial	annual	native	native	native	native	t	271.516129	0	5.60402154460762	14.4249783362056	18.6676190233249	28	1	0.731861692740636	0.0249921160709649	0.158088949869891	4.22519310754605	8.60697887970615
367	Rasmuseen_1971	E	1971	Rasmuseen	tbl7	Sporobolus_pyramidatus	Sporobolus_pyramidatus	Sporobolus pyramidatus	Sporobolus pyramidatus	45	3.5	47	3.8	8	8	residue	growth	28	door	litter	bg	1	NA	w	NA	NA	NA	perennial	perennial	native	native	native	native	t	0	0	-1.38629436111989	9.89949493661167	10.7480230740355	28	1	0.0434851119397388	0.0125862772384577	0.112188578912729	9.46753246753247	8.99362041467305
368	Rasmuseen_1971	F	1971	Rasmuseen	tbl7	Sporobolus_pyramidatus	Sporobolus_pyramidatus	Sporobolus pyramidatus	Sporobolus pyramidatus	43	2.3	41	3.1	8	8	residue	growth	28	door	litter	bg	1	NA	w	NA	NA	NA	perennial	perennial	native	native	native	native	t	0	0	-1.38629436111989	6.50538238691624	8.76812408671319	28	1	-0.0476280489892544	0.00857784116629437	0.0926166354727614	15.129117259552	9.82502443792766
369	Rasmuseen_1971	E	1971	Rasmuseen	tbl7	Sporobolus_pyramidatus	Bouteloua_dactyloides	Sporobolus pyramidatus	Bouteloua dactyloides	22	0.8	22	1	8	8	residue	growth	28	door	litter	bg	1	NA	w	NA	NA	NA	perennial	perennial	native	native	native	native	t	31.272032	0	3.44272415176974	2.26274169979695	2.82842712474619	28	1	0	0.00338842975206612	0.0582102203402986	23.6666666666667	18.3333333333333
370	Rasmuseen_1971	F	1971	Rasmuseen	tbl7	Sporobolus_pyramidatus	Bouteloua_dactyloides	Sporobolus pyramidatus	Bouteloua dactyloides	33	1.4	31	1.4	8	8	residue	growth	28	door	litter	bg	1	NA	w	NA	NA	NA	perennial	perennial	native	native	native	native	t	31.272032	0	3.44272415176974	3.95979797464467	3.95979797464467	28	1	-0.062520356981334	0.00383935848887131	0.0619625571524554	19.8571428571429	18.4718614718615
371	Rasmuseen_1971	E	1971	Rasmuseen	tbl7	Sporobolus_pyramidatus	Aristida_purpurea	Sporobolus pyramidatus	Aristida purpurea	11	0.8	11	1	8	8	residue	growth	28	door	litter	bg	1	NA	w	NA	NA	NA	perennial	perennial	native	native	native	native	t	52.561147	0	3.96197719661709	2.26274169979695	2.82842712474619	28	1	0	0.0135537190082645	0.116420440680597	10.3333333333333	7.66666666666667
372	Rasmuseen_1971	F	1971	Rasmuseen	tbl7	Sporobolus_pyramidatus	Aristida_purpurea	Sporobolus pyramidatus	Aristida purpurea	12	1.3	10	1.1	8	8	residue	growth	28	door	litter	bg	1	NA	w	NA	NA	NA	perennial	perennial	native	native	native	native	t	52.561147	0	3.96197719661709	3.67695526217005	3.11126983722081	28	1	-0.182321556793954	0.0238361111111111	0.154389478628277	5.95104895104895	5.81542699724518
373	Rasmuseen_1971	G	1971	Rasmuseen	tbl5	Sporobolus_pyramidatus	Cynodon_dactylon	Sporobolus pyramidatus	Cynodon dactylon	157	9.1	143	10.4	8	8	exudate	growth	28	door	fresh	ag	NA	NA	NA	NA	NA	NA	perennial	perennial	native	exotic	native	exotic	t	31.272033	0	3.4427241837472	25.7386868351903	29.4156420973604	28	NA	-0.0934011750884007	0.0086488245378335	0.0929990566502343	13.7299367299367	10.3333333333333
374	Rasmuseen_1971	H	1971	Rasmuseen	tbl5	Sporobolus_pyramidatus	Cynodon_dactylon	Sporobolus pyramidatus	Cynodon dactylon	88	5	106	7.5	8	8	exudate	growth	28	door	fresh	ag	NA	NA	NA	NA	NA	NA	perennial	perennial	native	exotic	native	exotic	t	31.272033	0	3.4427241837472	14.142135623731	21.2132034355964	28	NA	0.18610227963386	0.00823453576020407	0.0907443428551007	14.0666666666667	10.7050505050505
375	Rasmuseen_1971	G	1971	Rasmuseen	tbl5	Sporobolus_pyramidatus	Hordeum_pusillum	Sporobolus pyramidatus	Hordeum pusillum	39	2.7	38	1.8	8	8	exudate	growth	28	door	fresh	ag	NA	NA	NA	NA	NA	NA	perennial	annual	native	native	native	native	t	79.502155	0	4.37578412821114	7.63675323681471	5.09116882454314	28	NA	-0.0259754864032606	0.00703666672130342	0.0838848420234753	11.006734006734	17.4713804713805
376	Rasmuseen_1971	H	1971	Rasmuseen	tbl5	Sporobolus_pyramidatus	Hordeum_pusillum	Sporobolus pyramidatus	Hordeum pusillum	22	0.8	22	1	8	8	exudate	growth	28	door	fresh	ag	NA	NA	NA	NA	NA	NA	perennial	annual	native	native	native	native	t	79.502155	0	4.37578412821114	2.26274169979695	2.82842712474619	28	NA	0	0.00338842975206612	0.0582102203402986	23.6666666666667	18.3333333333333
377	Rasmuseen_1971	G	1971	Rasmuseen	tbl5	Sporobolus_pyramidatus	Bromus_japonicus	Sporobolus pyramidatus	Bromus japonicus	328	15	270	11.7	8	8	exudate	growth	28	door	fresh	ag	NA	NA	NA	NA	NA	NA	perennial	annual	native	exotic	native	exotic	t	79.502155	0	4.37578412821114	42.4264068711929	33.0925973595304	28	NA	-0.194591649385769	0.00396916683191222	0.0630013240488819	18.2040404040404	19.3776223776224
378	Rasmuseen_1971	H	1971	Rasmuseen	tbl5	Sporobolus_pyramidatus	Bromus_japonicus	Sporobolus pyramidatus	Bromus japonicus	205	10.6	154	7.3	8	8	exudate	growth	28	door	fresh	ag	NA	NA	NA	NA	NA	NA	perennial	annual	native	exotic	native	exotic	t	79.502155	0	4.37578412821114	29.9813275223096	20.6475180106472	28	NA	-0.286057376724779	0.00492065287941815	0.0701473654488759	15.7535734705546	17.4566210045662
379	Rasmuseen_1971	G	1971	Rasmuseen	tbl5	Sporobolus_pyramidatus	Amaranthus_retroflexus	Sporobolus pyramidatus	Amaranthus retroflexus	440	46.3	379	52	8	8	exudate	growth	28	door	fresh	ag	NA	NA	NA	NA	NA	NA	perennial	annual	native	native	native	native	t	271.516129	0	5.60402154460762	130.956175875749	147.078210486802	28	NA	-0.14923852182988	0.0298974877483097	0.172908900141982	6.21526277897768	4.06759906759907
380	Rasmuseen_1971	H	1971	Rasmuseen	tbl5	Sporobolus_pyramidatus	Amaranthus_retroflexus	Sporobolus pyramidatus	Amaranthus retroflexus	380	39.2	234	26	8	8	exudate	growth	28	door	fresh	ag	NA	NA	NA	NA	NA	NA	perennial	annual	native	native	native	native	t	271.516129	0	5.60402154460762	110.874343290051	73.539105243401	28	NA	-0.48485013736273	0.0229872302588831	0.151615402446068	6.40012368583797	5.72727272727273
381	Rasmuseen_1971	G	1971	Rasmuseen	tbl5	Sporobolus_pyramidatus	Sporobolus_pyramidatus	Sporobolus pyramidatus	Sporobolus pyramidatus	133	8.9	128	7.7	8	8	exudate	growth	28	door	fresh	ag	NA	NA	NA	NA	NA	NA	perennial	perennial	native	native	native	native	t	0	0	-1.38629436111989	25.1730014102411	21.7788888605457	28	NA	-0.0383188643021368	0.00809669854770488	0.0899816567290516	11.4909771876064	13.1196379378198
382	Rasmuseen_1971	H	1971	Rasmuseen	tbl5	Sporobolus_pyramidatus	Sporobolus_pyramidatus	Sporobolus pyramidatus	Sporobolus pyramidatus	244	13.2	181	10.8	8	8	exudate	growth	28	door	fresh	ag	NA	NA	NA	NA	NA	NA	perennial	perennial	native	native	native	native	t	0	0	-1.38629436111989	37.3352380466497	30.5470129472589	28	NA	-0.298671194027376	0.006486963506869	0.0805416880060817	14.9247015610652	13.2514029180696
383	Rasmuseen_1971	G	1971	Rasmuseen	tbl5	Sporobolus_pyramidatus	Bouteloua_dactyloides	Sporobolus pyramidatus	Bouteloua dactyloides	150	8.1	140	8.5	8	8	exudate	growth	28	door	fresh	ag	NA	NA	NA	NA	NA	NA	perennial	perennial	native	native	native	native	t	31.272032	0	3.44272415176974	22.9102597104441	24.0416305603426	28	NA	-0.0689928714869517	0.00660222448979592	0.0812540736812372	14.9573512906846	12.9714795008913
384	Rasmuseen_1971	H	1971	Rasmuseen	tbl5	Sporobolus_pyramidatus	Bouteloua_dactyloides	Sporobolus pyramidatus	Bouteloua dactyloides	59	2.8	64	3	8	8	exudate	growth	28	door	fresh	ag	NA	NA	NA	NA	NA	NA	perennial	perennial	native	native	native	native	t	31.272032	0	3.44272415176974	7.91959594928933	8.48528137423857	28	NA	0.0813456394539518	0.00444949199673226	0.0667045125664843	17.4329004329004	17.6868686868687
385	Rasmuseen_1971	G	1971	Rasmuseen	tbl5	Sporobolus_pyramidatus	Aristida_purpurea	Sporobolus pyramidatus	Aristida purpurea	22	1.2	22	1.2	8	8	exudate	growth	28	door	fresh	ag	NA	NA	NA	NA	NA	NA	perennial	perennial	native	native	native	native	t	52.561147	0	3.96197719661709	3.39411254969543	3.39411254969543	28	NA	0	0.0059504132231405	0.077138921583987	14.7777777777778	14.7777777777778
386	Rasmuseen_1971	H	1971	Rasmuseen	tbl5	Sporobolus_pyramidatus	Aristida_purpurea	Sporobolus pyramidatus	Aristida purpurea	21	0.9	25	1.7	8	8	exudate	growth	28	door	fresh	ag	NA	NA	NA	NA	NA	NA	perennial	perennial	native	native	native	native	t	52.561147	0	3.96197719661709	2.54558441227157	4.80832611206852	28	NA	0.174353387144778	0.00646073469387755	0.0803786955223681	19.6262626262626	11.2602495543672
387	Rasmuseen_1971	I	1971	Rasmuseen	tbl4	Sporobolus_pyramidatus	Cynodon_dactylon	Sporobolus pyramidatus	Cynodon dactylon	34	4.3	73	7.4	8	8	soil	growth	28	door	NA	bg	NA	NA	NA	NA	NA	NA	perennial	perennial	native	exotic	native	exotic	t	31.272033	0	3.4427241837472	12.1622366364086	20.9303607231218	28	NA	0.764098916532229	0.0262706588159973	0.162082259411687	4.66737138830162	6.56592956592957
388	Rasmuseen_1971	J	1971	Rasmuseen	tbl4	Sporobolus_pyramidatus	Cynodon_dactylon	Sporobolus pyramidatus	Cynodon dactylon	21	2.8	9	0.1	8	8	soil	growth	28	door	NA	bg	NA	NA	NA	NA	NA	NA	perennial	perennial	native	exotic	native	exotic	t	31.272033	0	3.4427241837472	7.91959594928933	0.282842712474619	28	NA	-0.847297860387203	0.0179012345679012	0.133795495319914	4.27272727272727	84.2727272727273
389	Rasmuseen_1971	I	1971	Rasmuseen	tbl4	Sporobolus_pyramidatus	Hordeum_pusillum	Sporobolus pyramidatus	Hordeum pusillum	62	3.5	46	2.6	8	8	soil	growth	28	door	NA	bg	NA	NA	NA	NA	NA	NA	perennial	annual	native	native	native	native	t	79.502155	0	4.37578412821114	9.89949493661167	7.35391052434009	28	NA	-0.298492988555997	0.00638149159370457	0.0798842387064218	14.1774891774892	14.1561771561772
390	Rasmuseen_1971	J	1971	Rasmuseen	tbl4	Sporobolus_pyramidatus	Hordeum_pusillum	Sporobolus pyramidatus	Hordeum pusillum	21	1.1	14	1.8	8	8	soil	growth	28	door	NA	bg	NA	NA	NA	NA	NA	NA	perennial	annual	native	native	native	native	t	79.502155	0	4.37578412821114	3.11126983722081	5.09116882454314	28	NA	-0.405465108108165	0.0192743764172336	0.138832187972507	15.5123966942149	4.54208754208754
391	Rasmuseen_1971	I	1971	Rasmuseen	tbl4	Sporobolus_pyramidatus	Bromus_japonicus	Sporobolus pyramidatus	Bromus japonicus	189	10	114	8	8	8	soil	growth	28	door	NA	bg	NA	NA	NA	NA	NA	NA	perennial	annual	native	exotic	native	exotic	t	79.502155	0	4.37578412821114	28.2842712474619	22.6274169979695	28	NA	-0.505548566665147	0.00772406588115451	0.0878866649791338	15.3272727272727	10.8181818181818
392	Rasmuseen_1971	J	1971	Rasmuseen	tbl4	Sporobolus_pyramidatus	Bromus_japonicus	Sporobolus pyramidatus	Bromus japonicus	55	2.7	27	2.7	8	8	soil	growth	28	door	NA	bg	NA	NA	NA	NA	NA	NA	perennial	annual	native	exotic	native	exotic	t	79.502155	0	4.37578412821114	7.63675323681471	7.63675323681471	28	NA	-0.711496319228142	0.0124099173553719	0.111399808596657	16.7530864197531	6.6969696969697
393	Rasmuseen_1971	I	1971	Rasmuseen	tbl4	Sporobolus_pyramidatus	Amaranthus_retroflexus	Sporobolus pyramidatus	Amaranthus retroflexus	216	29.3	161	15.8	8	8	soil	growth	28	door	NA	bg	NA	NA	NA	NA	NA	NA	perennial	annual	native	native	native	native	t	271.516129	0	5.60402154460762	82.8729147550634	44.6891485709898	28	NA	-0.293874042699702	0.0280312213768367	0.167425271022139	4.14861929878995	6.88108937476026
394	Rasmuseen_1971	J	1971	Rasmuseen	tbl4	Sporobolus_pyramidatus	Amaranthus_retroflexus	Sporobolus pyramidatus	Amaranthus retroflexus	141	12.8	90	15.7	8	8	soil	growth	28	door	NA	bg	NA	NA	NA	NA	NA	NA	perennial	annual	native	native	native	native	t	271.516129	0	5.60402154460762	36.2038671967512	44.4063058585152	28	NA	-0.448950220047903	0.0386718983507425	0.196651718402719	7.68181818181818	2.55877243775333
395	Rasmuseen_1971	I	1971	Rasmuseen	tbl4	Sporobolus_pyramidatus	Sporobolus_pyramidatus	Sporobolus pyramidatus	Sporobolus pyramidatus	61	9.6	84	6.8	8	8	soil	growth	28	door	NA	bg	NA	NA	NA	NA	NA	NA	perennial	perennial	native	native	native	native	t	0	0	-1.38629436111989	27.1529003975634	19.2333044482741	28	NA	0.319942934670002	0.0313208235905667	0.176976901291007	3.16161616161616	8.97860962566845
396	Rasmuseen_1971	J	1971	Rasmuseen	tbl4	Sporobolus_pyramidatus	Sporobolus_pyramidatus	Sporobolus pyramidatus	Sporobolus pyramidatus	42	3.2	37	3	8	8	soil	growth	28	door	NA	bg	NA	NA	NA	NA	NA	NA	perennial	perennial	native	native	native	native	t	0	0	-1.38629436111989	9.05096679918781	8.48528137423857	28	NA	-0.126751705639144	0.0123791303714084	0.111261540396529	9.72727272727273	8.95959595959596
397	Rasmuseen_1971	I	1971	Rasmuseen	tbl4	Sporobolus_pyramidatus	Bouteloua_dactyloides	Sporobolus pyramidatus	Bouteloua dactyloides	31	3.4	40	3.4	8	8	soil	growth	28	door	NA	bg	NA	NA	NA	NA	NA	NA	perennial	perennial	native	native	native	native	t	31.272032	0	3.44272415176974	9.61665222413705	9.61665222413705	28	NA	0.25489224962879	0.0192541363163371	0.138759274703845	5.84135472370767	8.40819964349376
398	Rasmuseen_1971	J	1971	Rasmuseen	tbl4	Sporobolus_pyramidatus	Bouteloua_dactyloides	Sporobolus pyramidatus	Bouteloua dactyloides	33	1.6	24	2	8	8	soil	growth	28	door	NA	bg	NA	NA	NA	NA	NA	NA	perennial	perennial	native	native	native	native	t	31.272032	0	3.44272415176974	4.5254833995939	5.65685424949238	28	NA	-0.318453731118534	0.00929522497704316	0.0964117470905032	17	8.63636363636364
399	Rasmuseen_1971	I	1971	Rasmuseen	tbl4	Sporobolus_pyramidatus	Aristida_purpurea	Sporobolus pyramidatus	Aristida purpurea	41	3.4	14	1.9	8	8	soil	growth	28	door	NA	bg	NA	NA	NA	NA	NA	NA	perennial	perennial	native	native	native	native	t	52.561147	0	3.96197719661709	9.61665222413705	5.37401153701776	28	NA	-1.07451473708905	0.0252952263594313	0.159044730687412	8.69340463458111	4.1451355661882
400	Rasmuseen_1971	J	1971	Rasmuseen	tbl4	Sporobolus_pyramidatus	Aristida_purpurea	Sporobolus pyramidatus	Aristida purpurea	14	0.1	6	0.5	8	8	soil	growth	28	door	NA	bg	NA	NA	NA	NA	NA	NA	perennial	perennial	native	native	native	native	t	52.561147	0	3.96197719661709	0.282842712474619	1.4142135623731	28	NA	-0.847297860387203	0.00699546485260771	0.0836388955726205	132.757575757576	8.63636363636364
401	Rudgers_2009	A	2009	Rudgers	tbl2	Lolium_arundinaceum	Acer_saccharinum	Lolium arundinaceum	Acer saccharinum	0.24	0.01	0.21	0.01	8	8	soil	growth	56	door	NA	bg	NA	NA	NA	NA	NA	NA	perennial	perennial	exotic	native	invasive	native	bg	271.516129	0	5.60402154460762	0.0282842712474619	0.0282842712474619	56	NA	-0.133531392624523	0.00400368480725624	0.0632746774567539	20.2727272727273	17.3636363636364
402	Rudgers_2009	A	2009	Rudgers	tbl2	Lolium_arundinaceum	Elaeagnus_umbellata	Lolium arundinaceum	Elaeagnus umbellata	0.27	0.02	0.16	0.01	8	8	soil	growth	80	door	NA	bg	NA	NA	NA	NA	NA	NA	perennial	perennial	exotic	native	invasive	native	ag	271.516129	0	5.60402154460762	0.0565685424949238	0.0282842712474619	80	NA	-0.523248143764548	0.00939321844993142	0.0969186176641589	10.0909090909091	12.5151515151515
403	Rudgers_2009	A	2009	Rudgers	tbl2	Lolium_arundinaceum	Fraxinus_pennsylvanica	Lolium arundinaceum	Fraxinus pennsylvanica	0.4	0.02	0.28	0.01	8	8	soil	growth	80	door	NA	bg	NA	NA	NA	NA	NA	NA	perennial	perennial	exotic	native	invasive	native	ag	271.516129	0	5.60402154460762	0.0565685424949238	0.0282842712474619	80	NA	-0.356674943938732	0.00377551020408163	0.0614451804788759	16.3939393939394	24.1515151515152
404	Rudgers_2009	A	2009	Rudgers	tbl2	Lolium_arundinaceum	Platanus_occidentalis	Lolium arundinaceum	Platanus occidentalis	0.48	0.04	0.31	0.02	8	8	soil	growth	80	door	NA	bg	NA	NA	NA	NA	NA	NA	perennial	perennial	exotic	native	invasive	native	ag	271.516129	0	5.60402154460762	0.113137084989848	0.0565685424949238	80	NA	-0.437213806422745	0.0111067753497514	0.105388687010283	8.63636363636364	12.030303030303
405	Rudgers_2009	A	2009	Rudgers	tbl2	Lolium_arundinaceum	Platanus_occidentalis	Lolium arundinaceum	Platanus occidentalis	0.23	0.02	0.15	0.01	8	8	soil	growth	80	door	NA	bg	NA	NA	NA	NA	NA	NA	perennial	perennial	exotic	native	invasive	native	bg	271.516129	0	5.60402154460762	0.0565685424949238	0.0282842712474619	80	NA	-0.42744401482694	0.0120058811174123	0.109571351718468	8.15151515151515	11.5454545454545
406	Rudgers_2009	B	2009	Rudgers	tbl2	Lolium_arundinaceum	Acer_saccharinum	Lolium arundinaceum	Acer saccharinum	0.24	0.01	0.24	0.01	8	8	soil	growth	56	door	NA	bg	NA	NA	NA	NA	NA	NA	perennial	perennial	exotic	native	invasive	native	bg	271.516129	0	5.60402154460762	0.0282842712474619	0.0282842712474619	56	NA	0	0.00347222222222222	0.058925565098879	20.2727272727273	20.2727272727273
407	Rudgers_2009	B	2009	Rudgers	tbl2	Lolium_arundinaceum	Elaeagnus_umbellata	Lolium arundinaceum	Elaeagnus umbellata	0.27	0.02	0.21	0.01	8	8	soil	growth	80	door	NA	bg	NA	NA	NA	NA	NA	NA	perennial	perennial	exotic	native	invasive	native	ag	271.516129	0	5.60402154460762	0.0565685424949238	0.0282842712474619	80	NA	-0.251314428280906	0.00775454214607654	0.0880598781856785	10.0909090909091	17.3636363636364
408	Rudgers_2009	B	2009	Rudgers	tbl2	Lolium_arundinaceum	Fraxinus_pennsylvanica	Lolium arundinaceum	Fraxinus pennsylvanica	0.4	0.02	0.31	0.01	8	8	soil	growth	80	door	NA	bg	NA	NA	NA	NA	NA	NA	perennial	perennial	exotic	native	invasive	native	ag	271.516129	0	5.60402154460762	0.0565685424949238	0.0282842712474619	80	NA	-0.25489224962879	0.00354058272632674	0.0595027959538604	16.3939393939394	27.0606060606061
409	Rudgers_2009	B	2009	Rudgers	tbl2	Lolium_arundinaceum	Platanus_occidentalis	Lolium arundinaceum	Platanus occidentalis	0.48	0.04	0.34	0.02	8	8	soil	growth	80	door	NA	bg	NA	NA	NA	NA	NA	NA	perennial	perennial	exotic	native	invasive	native	ag	271.516129	0	5.60402154460762	0.113137084989848	0.0565685424949238	80	NA	-0.344840486291729	0.0104046520569012	0.102003196307278	8.63636363636364	13.4848484848485
410	Rudgers_2009	C	2009	Rudgers	tbl2	Lolium_arundinaceum	Acer_saccharinum	Lolium arundinaceum	Acer saccharinum	0.24	0.01	0.27	0.01	8	8	soil	growth	56	door	NA	bg	NA	NA	NA	NA	NA	NA	perennial	perennial	exotic	native	invasive	native	bg	271.516129	0	5.60402154460762	0.0282842712474619	0.0282842712474619	56	NA	0.117783035656384	0.00310785322359397	0.0557481230499643	20.2727272727273	23.1818181818182
411	Rudgers_2009	C	2009	Rudgers	tbl2	Lolium_arundinaceum	Elaeagnus_umbellata	Lolium arundinaceum	Elaeagnus umbellata	0.27	0.02	0.27	0.03	8	8	soil	growth	80	door	NA	bg	NA	NA	NA	NA	NA	NA	perennial	perennial	exotic	native	invasive	native	ag	271.516129	0	5.60402154460762	0.0565685424949238	0.0848528137423857	80	NA	0	0.0178326474622771	0.133538936128296	10.0909090909091	5.72727272727273
412	Rudgers_2009	C	2009	Rudgers	tbl2	Lolium_arundinaceum	Fraxinus_pennsylvanica	Lolium arundinaceum	Fraxinus pennsylvanica	0.4	0.02	0.36	0.01	8	8	soil	growth	80	door	NA	bg	NA	NA	NA	NA	NA	NA	perennial	perennial	exotic	native	invasive	native	ag	271.516129	0	5.60402154460762	0.0565685424949238	0.0282842712474619	80	NA	-0.105360515657826	0.00327160493827161	0.0571979452277056	16.3939393939394	31.9090909090909
413	Rudgers_2009	C	2009	Rudgers	tbl2	Lolium_arundinaceum	Platanus_occidentalis	Lolium arundinaceum	Platanus occidentalis	0.48	0.04	0.38	0.01	8	8	soil	growth	80	door	NA	bg	NA	NA	NA	NA	NA	NA	perennial	perennial	exotic	native	invasive	native	ag	271.516129	0	5.60402154460762	0.113137084989848	0.0282842712474619	80	NA	-0.233614851181505	0.00763696522006772	0.087389731777067	8.63636363636364	33.8484848484849
414	Rudgers_2009	D	2009	Rudgers	tbl2	Lolium_arundinaceum	Acer_saccharinum	Lolium arundinaceum	Acer saccharinum	0.24	0.01	0.26	0.01	8	8	soil	growth	56	door	NA	bg	NA	NA	NA	NA	NA	NA	perennial	perennial	exotic	native	invasive	native	bg	271.516129	0	5.60402154460762	0.0282842712474619	0.0282842712474619	56	NA	0.0800427076735366	0.00321540105193951	0.0567045064517761	20.2727272727273	22.2121212121212
415	Rudgers_2009	D	2009	Rudgers	tbl2	Lolium_arundinaceum	Elaeagnus_umbellata	Lolium arundinaceum	Elaeagnus umbellata	0.27	0.02	0.2	0.01	8	8	soil	growth	80	door	NA	bg	NA	NA	NA	NA	NA	NA	perennial	perennial	exotic	native	invasive	native	ag	271.516129	0	5.60402154460762	0.0565685424949238	0.0282842712474619	80	NA	-0.300104592450338	0.00798696844993142	0.0893698408297308	10.0909090909091	16.3939393939394
416	Rudgers_2009	D	2009	Rudgers	tbl2	Lolium_arundinaceum	Fraxinus_pennsylvanica	Lolium arundinaceum	Fraxinus pennsylvanica	0.4	0.02	0.36	0.02	8	8	soil	growth	80	door	NA	bg	NA	NA	NA	NA	NA	NA	perennial	perennial	exotic	native	invasive	native	ag	271.516129	0	5.60402154460762	0.0565685424949238	0.0565685424949238	80	NA	-0.105360515657826	0.00558641975308642	0.0747423558170762	16.3939393939394	14.4545454545455
417	Rudgers_2009	D	2009	Rudgers	tbl2	Lolium_arundinaceum	Platanus_occidentalis	Lolium arundinaceum	Platanus occidentalis	0.48	0.04	0.27	0.02	8	8	soil	growth	80	door	NA	bg	NA	NA	NA	NA	NA	NA	perennial	perennial	exotic	native	invasive	native	ag	271.516129	0	5.60402154460762	0.113137084989848	0.0565685424949238	80	NA	-0.575364144903562	0.0124314128943759	0.111496246099929	8.63636363636364	10.0909090909091
418	Rice_1972	A	1972	Rice	tbl3	Andropogon_virginicus	Amaranthus_palmeri	Andropogon virginicus	Amaranthus palmeri	80.5	6.1	2.9	0.1	50	50	residue	growth	17	door	fresh	ag	0.0022	NA	w	NA	NA	NA	perennial	annual	native	native	native	native	t	271.516129	0	5.60402154460762	43.1335136523794	0.707106781186548	17	0.0022	-3.32354644743209	0.00693112306252406	0.0832533666738112	10.1310659815676	25.8557213930348
419	Rice_1972	A	1972	Rice	tbl3	Andropogon_virginicus	Amaranthus_palmeri	Andropogon virginicus	Amaranthus palmeri	80.5	6.1	9.3	1	50	50	residue	growth	17	door	litter	ag	0.0022	NA	w	NA	NA	NA	perennial	annual	native	native	native	native	t	271.516129	0	5.60402154460762	43.1335136523794	7.07106781186548	17	0.0022	-2.15824278426531	0.0173040927129507	0.131545021619789	10.1310659815676	6.25373134328358
420	Rice_1972	A	1972	Rice	tbl3	Andropogon_virginicus	Amaranthus_retroflexus	Andropogon virginicus	Amaranthus palmeri	40	3	3	0.4	50	50	residue	growth	17	door	fresh	ag	0.0022	NA	w	NA	NA	NA	perennial	annual	native	native	native	native	t	271.516129	0	5.60402154460762	21.2132034355964	2.82842712474619	17	0.0022	-2.59026716544583	0.0234027777777778	0.152979664589049	10.2669983416252	4.46268656716418
421	Rice_1972	A	1972	Rice	tbl3	Andropogon_virginicus	Amaranthus_retroflexus	Andropogon virginicus	Amaranthus palmeri	40	3	3.2	0.3	50	50	residue	growth	17	door	litter	ag	0.0022	NA	w	NA	NA	NA	perennial	annual	native	native	native	native	t	271.516129	0	5.60402154460762	21.2132034355964	2.12132034355964	17	0.0022	-2.52572864430826	0.0144140625	0.120058579451866	10.2669983416252	7.61359867330017
422	Rice_1972	A	1972	Rice	tbl3	Andropogon_virginicus	Bromus_japonicus	Andropogon virginicus	Bromus japonicus	20.3	1.2	5.5	0.3	50	50	residue	growth	17	door	fresh	ag	0.0022	NA	w	NA	NA	NA	perennial	perennial	native	native	native	native	t	79.502155	0	4.37578412821114	8.48528137423857	2.12132034355964	17	0.0022	-1.30587279380932	0.00646958890669995	0.0804337547718615	13.832504145937	15.2421227197347
423	Rice_1972	A	1972	Rice	tbl3	Andropogon_virginicus	Bromus_japonicus	Andropogon virginicus	Bromus japonicus	20.3	1.2	7.7	0.4	50	50	residue	growth	17	door	litter	ag	0.0022	NA	w	NA	NA	NA	perennial	perennial	native	native	native	native	t	79.502155	0	4.37578412821114	8.48528137423857	2.82842712474619	17	0.0022	-0.969400557188103	0.00619298239632721	0.0786955042955264	13.832504145937	16.1542288557214
424	Rice_1972	A	1972	Rice	tbl3	Andropogon_virginicus	Aristida_oligantha	Andropogon virginicus	Aristida oligantha	8.8	0.3	7.4	0.3	50	50	residue	growth	17	door	fresh	ag	0.0022	NA	w	NA	NA	NA	perennial	annual	native	native	native	native	t	52.561147	0	3.96197719661709	2.12132034355964	2.12132034355964	17	0.0022	-0.173271721274037	0.00280572550996384	0.0529690995766762	26.1873963515755	21.5439469320066
425	Rice_1972	A	1972	Rice	tbl3	Andropogon_virginicus	Aristida_oligantha	Andropogon virginicus	Aristida oligantha	8.8	0.3	6.1	0.2	50	50	residue	growth	17	door	litter	ag	0.0022	NA	w	NA	NA	NA	perennial	annual	native	native	native	native	t	52.561147	0	3.96197719661709	2.12132034355964	1.4142135623731	17	0.0022	-0.366462950304896	0.00223716992677255	0.0472987307099519	26.1873963515755	27.3482587064677
426	Rice_1972	A	1972	Rice	tbl3	Andropogon_virginicus	Schizachyrium_scoparium	Andropogon virginicus	Schizachyrium scoparium	8.1	0.3	4.8	0.3	50	50	residue	growth	17	door	fresh	ag	0.0022	NA	w	NA	NA	NA	perennial	perennial	native	native	native	native	t	6.884735	0	1.92930664197002	2.12132034355964	2.12132034355964	17	0.0022	-0.523248143764548	0.00527799211248285	0.0726497908633112	23.865671641791	12.9203980099502
427	Rice_1972	A	1972	Rice	tbl3	Andropogon_virginicus	Schizachyrium_scoparium	Andropogon virginicus	Schizachyrium scoparium	8.1	0.3	6.7	0.3	50	50	residue	growth	17	door	litter	ag	0.0022	NA	w	NA	NA	NA	perennial	perennial	native	native	native	native	t	6.884735	0	1.92930664197002	2.12132034355964	2.12132034355964	17	0.0022	-0.189756535281473	0.00337664298127323	0.0581088890039487	23.865671641791	19.2222222222222
428	Ghebrehiwot_2014	A	2014	Ghebrehiwot	tbl1	Aristida_junciformis	Lactuca_sativa	Aristida junciformis	Lactuca sativa	24.25	0.25	0.001	0.001	4	4	leachate	germ	7	door	litter	ag	0.4	NA	w	NA	NA	NA	perennial	annual	native	exotic	native	exotic	germ	271.51613	1	5.60402154829065	0.5	0.002	7	0.4	-10.0961718963656	1.00010628122011	1.00005313919817	88.2941176470588	-2.05882352941176
429	Ghebrehiwot_2014	A	2014	Ghebrehiwot	tbl1	Aristida_junciformis	Lactuca_sativa	Aristida junciformis	Lactuca sativa	24.25	0.25	0.001	0.001	4	4	leachate	germ	7	door	litter	ag	0.25	NA	w	NA	NA	NA	perennial	annual	native	exotic	native	exotic	germ	271.51613	1	5.60402154829065	0.5	0.002	7	0.25	-10.0961718963656	1.00010628122011	1.00005313919817	88.2941176470588	-2.05882352941176
430	Ghebrehiwot_2014	A	2014	Ghebrehiwot	tbl1	Aristida_junciformis	Lactuca_sativa	Aristida junciformis	Lactuca sativa	24.25	0.25	16.25	0.4775	4	4	leachate	germ	7	door	litter	ag	0.1	NA	w	NA	NA	NA	perennial	annual	native	exotic	native	exotic	germ	271.51613	1	5.60402154829065	0.5	0.955	7	0.1	-0.400323708607746	0.000969736841410182	0.0311405979616671	88.2941176470588	29.0295657530028
431	Ghebrehiwot_2014	A	2014	Ghebrehiwot	tbl1	Aristida_junciformis	Lactuca_sativa	Aristida junciformis	Lactuca sativa	24.25	0.25	24	0.4075	4	4	leachate	germ	7	door	litter	ag	0.02	NA	w	NA	NA	NA	perennial	annual	native	exotic	native	exotic	germ	271.51613	1	5.60402154829065	0.5	0.815	7	0.02	-0.0103627870355463	0.000394573320802851	0.0198638697338371	88.2941176470588	52.4312522555034
432	Ghebrehiwot_2014	A	2014	Ghebrehiwot	tbl1	Aristida_junciformis	Lactuca_sativa	Aristida junciformis	Lactuca sativa	24.25	0.75	14.25	0.63	4	4	leachate	germ	7	door	litter	bg	0.4	NA	w	NA	NA	NA	perennial	annual	native	exotic	native	exotic	germ	271.51613	1	5.60402154829065	1.5	1.26	7	0.4	-0.531659710668833	0.00291110161809478	0.0539546255486476	27.4313725490196	18.2885154061625
433	Ghebrehiwot_2014	A	2014	Ghebrehiwot	tbl1	Aristida_junciformis	Lactuca_sativa	Aristida junciformis	Lactuca sativa	24.25	0.75	16.25	2.14	4	4	leachate	germ	7	door	litter	bg	0.25	NA	w	NA	NA	NA	perennial	annual	native	exotic	native	exotic	germ	271.51613	1	5.60402154829065	1.5	4.28	7	0.25	-0.400323708607746	0.0182993948863011	0.13527525600161	27.4313725490196	4.14678394722375
434	Ghebrehiwot_2014	A	2014	Ghebrehiwot	tbl1	Aristida_junciformis	Lactuca_sativa	Aristida junciformis	Lactuca sativa	24.25	0.75	23.5	1.19	4	4	leachate	germ	7	door	litter	bg	0.1	NA	w	NA	NA	NA	perennial	annual	native	exotic	native	exotic	germ	271.51613	1	5.60402154829065	1.5	2.38	7	0.1	-0.0314161962333785	0.00352076819238354	0.059336061483583	27.4313725490196	15.5862580326248
435	Ghebrehiwot_2014	A	2014	Ghebrehiwot	tbl1	Aristida_junciformis	Lactuca_sativa	Aristida junciformis	Lactuca sativa	24.25	0.75	24.75	0.25	4	4	leachate	germ	7	door	litter	bg	0.02	NA	w	NA	NA	NA	perennial	annual	native	exotic	native	exotic	germ	271.51613	1	5.60402154829065	1.5	0.5	7	0.02	0.0204088716312074	0.00105856138603637	0.0325355403526109	27.4313725490196	90.1764705882353
436	Ghebrehiwot_2014	A	2014	Ghebrehiwot	tbl1	Eragrostis_curvula	Lactuca_sativa	Eragrostis curvula	Lactuca sativa	24.25	0.25	0.001	0.001	4	4	leachate	germ	7	door	litter	ag	0.4	NA	w	NA	NA	NA	perennial	annual	native	exotic	native	exotic	germ	271.51613	1	5.60402154829065	0.5	0.002	7	0.4	-10.0961718963656	1.00010628122011	1.00005313919817	88.2941176470588	-2.05882352941176
437	Ghebrehiwot_2014	A	2014	Ghebrehiwot	tbl1	Eragrostis_curvula	Lactuca_sativa	Eragrostis curvula	Lactuca sativa	24.25	0.25	0.001	0.001	4	4	leachate	germ	7	door	litter	ag	0.25	NA	w	NA	NA	NA	perennial	annual	native	exotic	native	exotic	germ	271.51613	1	5.60402154829065	0.5	0.002	7	0.25	-10.0961718963656	1.00010628122011	1.00005313919817	88.2941176470588	-2.05882352941176
438	Ghebrehiwot_2014	A	2014	Ghebrehiwot	tbl1	Eragrostis_curvula	Lactuca_sativa	Eragrostis curvula	Lactuca sativa	24.25	0.25	3.5	0.865	4	4	leachate	germ	7	door	litter	ag	0.1	NA	w	NA	NA	NA	perennial	annual	native	exotic	native	exotic	germ	271.51613	1	5.60402154829065	0.5	1.73	7	0.1	-1.93565364888812	0.0611858730568431	0.247357783497595	88.2941176470588	0.808228493709623
439	Ghebrehiwot_2014	A	2014	Ghebrehiwot	tbl1	Eragrostis_curvula	Lactuca_sativa	Eragrostis curvula	Lactuca sativa	24.25	0.25	23.75	0.25	4	4	leachate	germ	7	door	litter	ag	0.02	NA	w	NA	NA	NA	perennial	annual	native	exotic	native	exotic	germ	271.51613	1	5.60402154829065	0.5	0.5	7	0.02	-0.0208340869028416	0.00021708454420813	0.014733789200614	88.2941176470588	86.4117647058823
440	Ghebrehiwot_2014	A	2014	Ghebrehiwot	tbl1	Eragrostis_curvula	Lactuca_sativa	Eragrostis curvula	Lactuca sativa	24.25	0.75	14.5	1.19	4	4	leachate	germ	7	door	litter	bg	0.4	NA	w	NA	NA	NA	perennial	annual	native	exotic	native	exotic	germ	271.51613	1	5.60402154829065	1.5	2.38	7	0.4	-0.514267967956963	0.00769184608204582	0.087703170307839	27.4313725490196	8.46811665842808
441	Ghebrehiwot_2014	A	2014	Ghebrehiwot	tbl1	Eragrostis_curvula	Lactuca_sativa	Eragrostis curvula	Lactuca sativa	24.25	0.75	18.25	0.25	4	4	leachate	germ	7	door	litter	bg	0.25	NA	w	NA	NA	NA	perennial	annual	native	exotic	native	exotic	germ	271.51613	1	5.60402154829065	1.5	0.5	7	0.25	-0.284251537354991	0.00114418344860561	0.0338257808277298	27.4313725490196	65.7058823529412
442	Ghebrehiwot_2014	A	2014	Ghebrehiwot	tbl1	Eragrostis_curvula	Lactuca_sativa	Eragrostis curvula	Lactuca sativa	24.25	0.75	24.25	0.48	4	4	leachate	germ	7	door	litter	bg	0.1	NA	w	NA	NA	NA	perennial	annual	native	exotic	native	exotic	germ	271.51613	1	5.60402154829065	1.5	0.96	7	0.1	0	0.00134832607078329	0.0367195597847155	27.4313725490196	44.5490196078431
443	Ghebrehiwot_2014	A	2014	Ghebrehiwot	tbl1	Eragrostis_curvula	Lactuca_sativa	Eragrostis curvula	Lactuca sativa	24.25	0.75	24.75	0.25	4	4	leachate	germ	7	door	litter	bg	0.02	NA	w	NA	NA	NA	perennial	annual	native	exotic	native	exotic	germ	271.51613	1	5.60402154829065	1.5	0.5	7	0.02	0.0204088716312074	0.00105856138603637	0.0325355403526109	27.4313725490196	90.1764705882353
444	Ghebrehiwot_2014	A	2014	Ghebrehiwot	tbl1	Hyparrhenia_hirta	Lactuca_sativa	Hyparrhenia hirta	Lactuca sativa	24.25	0.25	21.5	0.645	4	4	leachate	germ	7	door	litter	ag	0.4	NA	w	NA	NA	NA	perennial	annual	native	exotic	native	exotic	germ	271.51613	1	5.60402154829065	0.5	1.29	7	0.4	-0.120363682249875	0.00100628122010841	0.0317219359451533	88.2941176470588	28.3725490196078
445	Ghebrehiwot_2014	A	2014	Ghebrehiwot	tbl1	Hyparrhenia_hirta	Lactuca_sativa	Hyparrhenia hirta	Lactuca sativa	24.25	0.25	22.75	0.4775	4	4	leachate	germ	7	door	litter	ag	0.25	NA	w	NA	NA	NA	perennial	annual	native	exotic	native	exotic	germ	271.51613	1	5.60402154829065	0.5	0.955	7	0.25	-0.0638514719865326	0.000546819802405231	0.0233841784633378	88.2941176470588	41.8413920542039
446	Ghebrehiwot_2014	A	2014	Ghebrehiwot	tbl1	Hyparrhenia_hirta	Lactuca_sativa	Hyparrhenia hirta	Lactuca sativa	24.25	0.25	23	0.25	4	4	leachate	germ	7	door	litter	ag	0.1	NA	w	NA	NA	NA	perennial	annual	native	exotic	native	exotic	germ	271.51613	1	5.60402154829065	0.5	0.5	7	0.1	-0.0529224014543423	0.00022442866812353	0.0149809434991101	88.2941176470588	83.5882352941177
447	Ghebrehiwot_2014	A	2014	Ghebrehiwot	tbl1	Hyparrhenia_hirta	Lactuca_sativa	Hyparrhenia hirta	Lactuca sativa	24.25	0.25	24.5	0.2875	4	4	leachate	germ	7	door	litter	ag	0.02	NA	w	NA	NA	NA	perennial	annual	native	exotic	native	exotic	germ	271.51613	1	5.60402154829065	0.5	0.575	7	0.02	0.0102565001671895	0.00024398426050824	0.0156199955348342	88.2941176470588	77.2046035805627
448	Ghebrehiwot_2014	A	2014	Ghebrehiwot	tbl1	Hyparrhenia_hirta	Lactuca_sativa	Hyparrhenia hirta	Lactuca sativa	24.25	0.75	1.25	0.25	4	4	leachate	germ	7	door	litter	bg	0.4	NA	w	NA	NA	NA	perennial	annual	native	exotic	native	exotic	germ	271.51613	1	5.60402154829065	1.5	0.5	7	0.4	-2.96527306606928	0.0409565309809757	0.202377199755742	27.4313725490196	1.70588235294118
449	Ghebrehiwot_2014	A	2014	Ghebrehiwot	tbl1	Hyparrhenia_hirta	Lactuca_sativa	Hyparrhenia hirta	Lactuca sativa	24.25	0.75	2	0.41	4	4	leachate	germ	7	door	litter	bg	0.25	NA	w	NA	NA	NA	perennial	annual	native	exotic	native	exotic	germ	271.51613	1	5.60402154829065	1.5	0.82	7	0.25	-2.49526943682355	0.0429815309809757	0.207319875991126	27.4313725490196	1.59110473457676
450	Ghebrehiwot_2014	A	2014	Ghebrehiwot	tbl1	Hyparrhenia_hirta	Lactuca_sativa	Hyparrhenia hirta	Lactuca sativa	24.25	0.75	19.25	0.75	4	4	leachate	germ	7	door	litter	bg	0.1	NA	w	NA	NA	NA	perennial	annual	native	exotic	native	exotic	germ	271.51613	1	5.60402154829065	1.5	1.5	7	0.1	-0.230905556649699	0.00247449353789926	0.0497442814592719	27.4313725490196	21.156862745098
451	Ghebrehiwot_2014	A	2014	Ghebrehiwot	tbl1	Hyparrhenia_hirta	Lactuca_sativa	Hyparrhenia hirta	Lactuca sativa	24.25	0.75	24.5	0.29	4	4	leachate	germ	7	door	litter	bg	0.02	NA	w	NA	NA	NA	perennial	annual	native	exotic	native	exotic	germ	271.51613	1	5.60402154829065	1.5	0.58	7	0.02	0.0102565001671895	0.00109663926918891	0.0331155442230519	27.4313725490196	76.5131845841785
452	Ghebrehiwot_2014	A	2014	Ghebrehiwot	tbl1	Megathyrsus_maximus	Lactuca_sativa	Megathyrsus maximus	Lactuca sativa	24.25	0.25	0.001	0.001	4	4	leachate	germ	7	door	litter	ag	0.4	NA	w	NA	NA	NA	perennial	annual	native	exotic	native	exotic	germ	271.516129	1	5.60402154460762	0.5	0.002	7	0.4	-10.0961718963656	1.00010628122011	1.00005313919817	88.2941176470588	-2.05882352941176
453	Ghebrehiwot_2014	A	2014	Ghebrehiwot	tbl1	Megathyrsus_maximus	Lactuca_sativa	Megathyrsus maximus	Lactuca sativa	24.25	0.25	8	1.825	4	4	leachate	germ	7	door	litter	ag	0.25	NA	w	NA	NA	NA	perennial	annual	native	exotic	native	exotic	germ	271.516129	1	5.60402154460762	0.5	3.65	7	0.25	-1.10897507570366	0.0521472968451084	0.228357826327692	88.2941176470588	1.12570507655117
454	Ghebrehiwot_2014	A	2014	Ghebrehiwot	tbl1	Megathyrsus_maximus	Lactuca_sativa	Megathyrsus maximus	Lactuca sativa	24.25	0.25	11.5	1.3225	4	4	leachate	germ	7	door	litter	ag	0.1	NA	w	NA	NA	NA	perennial	annual	native	exotic	native	exotic	germ	271.516129	1	5.60402154460762	0.5	2.645	7	0.1	-0.746069582014288	0.0133312812201084	0.115461167585073	88.2941176470588	5.18414322250639
455	Ghebrehiwot_2014	A	2014	Ghebrehiwot	tbl1	Megathyrsus_maximus	Lactuca_sativa	Megathyrsus maximus	Lactuca sativa	24.25	0.25	24.5	0.2875	4	4	leachate	germ	7	door	litter	ag	0.02	NA	w	NA	NA	NA	perennial	annual	native	exotic	native	exotic	germ	271.516129	1	5.60402154460762	0.5	0.575	7	0.02	0.0102565001671895	0.00024398426050824	0.0156199955348342	88.2941176470588	77.2046035805627
456	Ghebrehiwot_2014	A	2014	Ghebrehiwot	tbl1	Megathyrsus_maximus	Lactuca_sativa	Megathyrsus maximus	Lactuca sativa	24.25	0.75	15	1.22	4	4	leachate	germ	7	door	litter	bg	0.4	NA	w	NA	NA	NA	perennial	annual	native	exotic	native	exotic	germ	271.516129	1	5.60402154460762	1.5	2.44	7	0.4	-0.480366416281282	0.00757164209208677	0.087015183112413	27.4313725490196	8.5718418514947
457	Ghebrehiwot_2014	A	2014	Ghebrehiwot	tbl1	Megathyrsus_maximus	Lactuca_sativa	Megathyrsus maximus	Lactuca sativa	24.25	0.75	24	0.41	4	4	leachate	germ	7	door	litter	bg	0.25	NA	w	NA	NA	NA	perennial	annual	native	exotic	native	exotic	germ	271.516129	1	5.60402154460762	1.5	0.82	7	0.25	-0.0103627870355463	0.00124837125875344	0.0353322976715843	27.4313725490196	52.0932568149211
458	Ghebrehiwot_2014	A	2014	Ghebrehiwot	tbl1	Megathyrsus_maximus	Lactuca_sativa	Megathyrsus maximus	Lactuca sativa	24.25	0.75	24.75	0.25	4	4	leachate	germ	7	door	litter	bg	0.1	NA	w	NA	NA	NA	perennial	annual	native	exotic	native	exotic	germ	271.516129	1	5.60402154460762	1.5	0.5	7	0.1	0.0204088716312074	0.00105856138603637	0.0325355403526109	27.4313725490196	90.1764705882353
459	Ghebrehiwot_2014	A	2014	Ghebrehiwot	tbl1	Megathyrsus_maximus	Lactuca_sativa	Megathyrsus maximus	Lactuca sativa	24.25	0.75	25	0.001	4	4	leachate	germ	7	door	litter	bg	0.02	NA	w	NA	NA	NA	perennial	annual	native	exotic	native	exotic	germ	271.516129	1	5.60402154460762	1.5	0.002	7	0.02	0.0304592074847085	0.000956532580975662	0.0309278609182022	27.4313725490196	23526.4117647059
460	Ghebrehiwot_2014	A	2014	Ghebrehiwot	tbl1	Themeda_triandra	Lactuca_sativa	Themeda triandra	Lactuca sativa	24.25	0.25	9.75	1.225	4	4	leachate	germ	7	door	litter	ag	0.4	NA	w	NA	NA	NA	perennial	annual	native	exotic	native	exotic	germ	271.51613	1	5.60402154829065	0.5	2.45	7	0.4	-0.911149332373736	0.0158919485442373	0.12606327198767	88.2941176470588	4.49099639855942
461	Ghebrehiwot_2014	A	2014	Ghebrehiwot	tbl1	Themeda_triandra	Lactuca_sativa	Themeda triandra	Lactuca sativa	24.25	0.25	13.5	0.645	4	4	leachate	germ	7	door	litter	ag	0.25	NA	w	NA	NA	NA	perennial	annual	native	exotic	native	exotic	germ	271.51613	1	5.60402154829065	0.5	1.29	7	0.25	-0.585726931939108	0.00238899726949112	0.0488773697071674	88.2941176470588	16.6990424076607
462	Ghebrehiwot_2014	A	2014	Ghebrehiwot	tbl1	Themeda_triandra	Lactuca_sativa	Themeda triandra	Lactuca sativa	24.25	0.25	23.5	0.2875	4	4	leachate	germ	7	door	litter	ag	0.1	NA	w	NA	NA	NA	perennial	annual	native	exotic	native	exotic	germ	271.51613	1	5.60402154829065	0.5	0.575	7	0.1	-0.0314161962333785	0.000255953017301707	0.0159985317233085	88.2941176470588	73.9309462915601
463	Ghebrehiwot_2014	A	2014	Ghebrehiwot	tbl1	Themeda_triandra	Lactuca_sativa	Themeda triandra	Lactuca sativa	24.25	0.25	24	0.7075	4	4	leachate	germ	7	door	litter	ag	0.02	NA	w	NA	NA	NA	perennial	annual	native	exotic	native	exotic	germ	271.51613	1	5.60402154829065	0.5	1.415	7	0.02	-0.0103627870355463	0.000975302487469518	0.0312298332923747	88.2941176470588	28.9268343379755
464	Ghebrehiwot_2014	A	2014	Ghebrehiwot	tbl1	Themeda_triandra	Lactuca_sativa	Themeda triandra	Lactuca sativa	24.25	0.75	24.25	0.25	4	4	leachate	germ	7	door	litter	bg	0.4	NA	w	NA	NA	NA	perennial	annual	native	exotic	native	exotic	germ	271.51613	1	5.60402154829065	1.5	0.5	7	0.4	0	0.00106281220108407	0.0326008006202926	27.4313725490196	88.2941176470588
465	Ghebrehiwot_2014	A	2014	Ghebrehiwot	tbl1	Themeda_triandra	Lactuca_sativa	Themeda triandra	Lactuca sativa	24.25	0.75	24.5	0.41	4	4	leachate	germ	7	door	litter	bg	0.25	NA	w	NA	NA	NA	perennial	annual	native	exotic	native	exotic	germ	271.51613	1	5.60402154829065	1.5	0.82	7	0.25	0.0102565001671895	0.00123658096015101	0.0351650531088893	27.4313725490196	53.2410329985653
466	Ghebrehiwot_2014	A	2014	Ghebrehiwot	tbl1	Themeda_triandra	Lactuca_sativa	Themeda triandra	Lactuca sativa	24.25	0.75	24.5	0.4175	4	4	leachate	germ	7	door	litter	bg	0.1	NA	w	NA	NA	NA	perennial	annual	native	exotic	native	exotic	germ	271.51613	1	5.60402154829065	1.5	0.835	7	0.1	0.0102565001671895	0.00124692040205021	0.0353117601097738	27.4313725490196	52.2307150405072
467	Ghebrehiwot_2014	A	2014	Ghebrehiwot	tbl1	Themeda_triandra	Lactuca_sativa	Themeda triandra	Lactuca sativa	24.25	0.75	25	0.001	4	4	leachate	germ	7	door	litter	bg	0.02	NA	w	NA	NA	NA	perennial	annual	native	exotic	native	exotic	germ	271.51613	1	5.60402154829065	1.5	0.002	7	0.02	0.0304592074847085	0.000956532580975662	0.0309278609182022	27.4313725490196	23526.4117647059
468	Ghebrehiwot_2014	A	2014	Ghebrehiwot	tbl3	Aristida_junciformis	Lactuca_sativa	Aristida junciformis	Lactuca sativa	18	0.53	0.001	0.001	4	4	leachate	growth	7	door	litter	ag	0.4	NA	w	NA	NA	NA	perennial	annual	native	exotic	native	exotic	ag	271.51613	0	5.60402154829065	1.06	0.002	7	0.4	-9.7981270368783	1.00086697530864	1.00043339373925	28.9644839067703	-2.05882352941176
469	Ghebrehiwot_2014	A	2014	Ghebrehiwot	tbl3	Aristida_junciformis	Lactuca_sativa	Aristida junciformis	Lactuca sativa	18	0.53	0.001	0.001	4	4	leachate	growth	7	door	litter	ag	0.25	NA	w	NA	NA	NA	perennial	annual	native	exotic	native	exotic	ag	271.51613	0	5.60402154829065	1.06	0.002	7	0.25	-9.7981270368783	1.00086697530864	1.00043339373925	28.9644839067703	-2.05882352941176
470	Ghebrehiwot_2014	A	2014	Ghebrehiwot	tbl3	Aristida_junciformis	Lactuca_sativa	Aristida junciformis	Lactuca sativa	18	0.53	17.75	0.88	4	4	leachate	growth	7	door	litter	ag	0.1	NA	w	NA	NA	NA	perennial	annual	native	exotic	native	exotic	ag	271.51613	0	5.60402154829065	1.06	1.76	7	0.1	-0.0139862419747399	0.00332490032351998	0.0576619486621808	28.9644839067703	15.9839572192513
471	Ghebrehiwot_2014	A	2014	Ghebrehiwot	tbl3	Aristida_junciformis	Lactuca_sativa	Aristida junciformis	Lactuca sativa	18	0.53	17.4	0.5	4	4	leachate	growth	7	door	litter	ag	0.02	NA	w	NA	NA	NA	perennial	annual	native	exotic	native	exotic	ag	271.51613	0	5.60402154829065	1.06	1	7	0.02	-0.0339015516756813	0.00169271186565083	0.0411425797155554	28.9644839067703	29.7529411764706
472	Ghebrehiwot_2014	A	2014	Ghebrehiwot	tbl3	Aristida_junciformis	Lactuca_sativa	Aristida junciformis	Lactuca sativa	13	0.49	9.88	0.17	4	4	leachate	growth	7	door	litter	bg	0.4	NA	w	NA	NA	NA	perennial	annual	native	exotic	native	exotic	ag	271.51613	0	5.60402154829065	0.98	0.34	7	0.4	-0.27443684570176	0.00171677293514072	0.0414339587191559	21.9699879951981	51.6989619377163
473	Ghebrehiwot_2014	A	2014	Ghebrehiwot	tbl3	Aristida_junciformis	Lactuca_sativa	Aristida junciformis	Lactuca sativa	13	0.49	11.75	0.38	4	4	leachate	growth	7	door	litter	bg	0.25	NA	w	NA	NA	NA	perennial	annual	native	exotic	native	exotic	ag	271.51613	0	5.60402154829065	0.98	0.76	7	0.25	-0.101096116871369	0.00246661318275693	0.0496650096421709	21.9699879951981	26.1021671826625
474	Ghebrehiwot_2014	A	2014	Ghebrehiwot	tbl3	Aristida_junciformis	Lactuca_sativa	Aristida junciformis	Lactuca sativa	13	0.49	12.25	0.38	4	4	leachate	growth	7	door	litter	bg	0.1	NA	w	NA	NA	NA	perennial	annual	native	exotic	native	exotic	ag	271.51613	0	5.60402154829065	0.98	0.76	7	0.1	-0.0594234204708006	0.00238297578178717	0.0488157329330122	21.9699879951981	27.3405572755418
475	Ghebrehiwot_2014	A	2014	Ghebrehiwot	tbl3	Aristida_junciformis	Lactuca_sativa	Aristida junciformis	Lactuca sativa	13	0.49	14.25	0.35	4	4	leachate	growth	7	door	litter	bg	0.02	NA	w	NA	NA	NA	perennial	annual	native	exotic	native	exotic	ag	271.51613	0	5.60402154829065	0.98	0.7	7	0.02	0.0918075492531227	0.00202397260149231	0.044988583012719	21.9699879951981	35.3193277310924
476	Ghebrehiwot_2014	A	2014	Ghebrehiwot	tbl3	Eragrostis_curvula	Lactuca_sativa	Eragrostis curvula	Lactuca sativa	18	0.53	0.001	0.001	4	4	leachate	growth	7	door	litter	ag	0.4	NA	w	NA	NA	NA	perennial	annual	native	exotic	native	exotic	ag	271.51613	0	5.60402154829065	1.06	0.002	7	0.4	-9.7981270368783	1.00086697530864	1.00043339373925	28.9644839067703	-2.05882352941176
477	Ghebrehiwot_2014	A	2014	Ghebrehiwot	tbl3	Eragrostis_curvula	Lactuca_sativa	Eragrostis curvula	Lactuca sativa	18	0.53	0.001	0.001	4	4	leachate	growth	7	door	litter	ag	0.25	NA	w	NA	NA	NA	perennial	annual	native	exotic	native	exotic	ag	271.51613	0	5.60402154829065	1.06	0.002	7	0.25	-9.7981270368783	1.00086697530864	1.00043339373925	28.9644839067703	-2.05882352941176
478	Ghebrehiwot_2014	A	2014	Ghebrehiwot	tbl3	Eragrostis_curvula	Lactuca_sativa	Eragrostis curvula	Lactuca sativa	18	0.53	8.5	0.5	4	4	leachate	growth	7	door	litter	ag	0.1	NA	w	NA	NA	NA	perennial	annual	native	exotic	native	exotic	ag	271.51613	0	5.60402154829065	1.06	1	7	0.1	-0.750305594399894	0.00432718292109872	0.065781326537998	28.9644839067703	13
479	Ghebrehiwot_2014	A	2014	Ghebrehiwot	tbl3	Eragrostis_curvula	Lactuca_sativa	Eragrostis curvula	Lactuca sativa	18	0.53	24.63	0.56	4	4	leachate	growth	7	door	litter	ag	0.02	NA	w	NA	NA	NA	perennial	annual	native	exotic	native	exotic	ag	271.51613	0	5.60402154829065	1.06	1.12	7	0.02	0.313593454236282	0.0013839237501232	0.0372011256566679	28.9644839067703	38.3949579831933
480	Ghebrehiwot_2014	A	2014	Ghebrehiwot	tbl3	Eragrostis_curvula	Lactuca_sativa	Eragrostis curvula	Lactuca sativa	13	0.49	14	0.46	4	4	leachate	growth	7	door	litter	bg	0.4	NA	w	NA	NA	NA	perennial	annual	native	exotic	native	exotic	ag	271.51613	0	5.60402154829065	0.98	0.92	7	0.4	0.0741079721537217	0.00250030189590629	0.0500030188679273	21.9699879951981	25.6445012787724
481	Ghebrehiwot_2014	A	2014	Ghebrehiwot	tbl3	Eragrostis_curvula	Lactuca_sativa	Eragrostis curvula	Lactuca sativa	13	0.49	13.25	0.7	4	4	leachate	growth	7	door	litter	bg	0.25	NA	w	NA	NA	NA	perennial	annual	native	exotic	native	exotic	ag	271.51613	0	5.60402154829065	0.98	1.4	7	0.25	0.0190481949706944	0.00421173889505625	0.06489791133046	21.9699879951981	14.8151260504202
482	Ghebrehiwot_2014	A	2014	Ghebrehiwot	tbl3	Eragrostis_curvula	Lactuca_sativa	Eragrostis curvula	Lactuca sativa	13	0.49	14.25	0.64	4	4	leachate	growth	7	door	litter	bg	0.1	NA	w	NA	NA	NA	perennial	annual	native	exotic	native	exotic	ag	271.51613	0	5.60402154829065	0.98	1.28	7	0.1	0.0918075492531227	0.00343782301700478	0.0586329516313547	21.9699879951981	17.9558823529412
483	Ghebrehiwot_2014	A	2014	Ghebrehiwot	tbl3	Eragrostis_curvula	Lactuca_sativa	Eragrostis curvula	Lactuca sativa	13	0.49	13.13	0.53	4	4	leachate	growth	7	door	litter	bg	0.02	NA	w	NA	NA	NA	perennial	annual	native	exotic	native	exotic	ag	271.51613	0	5.60402154829065	0.98	1.06	7	0.02	0.00995033085316832	0.00305008970578937	0.0552276172380212	21.9699879951981	20.3163152053274
484	Ghebrehiwot_2014	A	2014	Ghebrehiwot	tbl3	Hyparrhenia_hirta	Lactuca_sativa	Hyparrhenia hirta	Lactuca sativa	18	0.53	12.75	0.57	4	4	leachate	growth	7	door	litter	ag	0.4	NA	w	NA	NA	NA	perennial	annual	native	exotic	native	exotic	ag	271.51613	0	5.60402154829065	1.06	1.14	7	0.4	-0.344840486291729	0.00286559122559699	0.0535312172997868	28.9644839067703	18.0526315789474
485	Ghebrehiwot_2014	A	2014	Ghebrehiwot	tbl3	Hyparrhenia_hirta	Lactuca_sativa	Hyparrhenia hirta	Lactuca sativa	18	0.53	13.5	0.67	4	4	leachate	growth	7	door	litter	ag	0.25	NA	w	NA	NA	NA	perennial	annual	native	exotic	native	exotic	ag	271.51613	0	5.60402154829065	1.06	1.34	7	0.25	-0.287682072451781	0.00333007544581619	0.0577068058881809	28.9644839067703	15.9640035118525
486	Ghebrehiwot_2014	A	2014	Ghebrehiwot	tbl3	Hyparrhenia_hirta	Lactuca_sativa	Hyparrhenia hirta	Lactuca sativa	18	0.53	14.88	0.63	4	4	leachate	growth	7	door	litter	ag	0.1	NA	w	NA	NA	NA	perennial	annual	native	exotic	native	exotic	ag	271.51613	0	5.60402154829065	1.06	1.26	7	0.1	-0.190353728491218	0.00265954164579078	0.0515707440880077	28.9644839067703	19.2296918767507
487	Ghebrehiwot_2014	A	2014	Ghebrehiwot	tbl3	Hyparrhenia_hirta	Lactuca_sativa	Hyparrhenia hirta	Lactuca sativa	18	0.53	15	0.001	4	4	leachate	growth	7	door	litter	ag	0.02	NA	w	NA	NA	NA	perennial	annual	native	exotic	native	exotic	ag	271.51613	0	5.60402154829065	1.06	0.002	7	0.02	-0.182321556793954	0.00086697975308642	0.0294445199160458	28.9644839067703	14114.6470588235
488	Ghebrehiwot_2014	A	2014	Ghebrehiwot	tbl3	Hyparrhenia_hirta	Lactuca_sativa	Hyparrhenia hirta	Lactuca sativa	13	0.49	4.38	0.86	4	4	leachate	growth	7	door	litter	bg	0.4	NA	w	NA	NA	NA	perennial	annual	native	exotic	native	exotic	ag	271.51613	0	5.60402154829065	0.98	1.72	7	0.4	-1.08790063307318	0.0399728670200356	0.199932156043083	21.9699879951981	1.79343365253078
489	Ghebrehiwot_2014	A	2014	Ghebrehiwot	tbl3	Hyparrhenia_hirta	Lactuca_sativa	Hyparrhenia hirta	Lactuca sativa	13	0.49	8.13	0.41	4	4	leachate	growth	7	door	litter	bg	0.25	NA	w	NA	NA	NA	perennial	annual	native	exotic	native	exotic	ag	271.51613	0	5.60402154829065	0.98	0.82	7	0.25	-0.469388433901818	0.00396394582363256	0.0629598747110615	21.9699879951981	15.6628407460545
490	Ghebrehiwot_2014	A	2014	Ghebrehiwot	tbl3	Hyparrhenia_hirta	Lactuca_sativa	Hyparrhenia hirta	Lactuca sativa	13	0.49	14.38	0.49	4	4	leachate	growth	7	door	litter	bg	0.1	NA	w	NA	NA	NA	perennial	annual	native	exotic	native	exotic	ag	271.51613	0	5.60402154829065	0.98	0.98	7	0.1	0.100888994831364	0.00258182279301419	0.0508116403298908	21.9699879951981	24.6206482593037
491	Ghebrehiwot_2014	A	2014	Ghebrehiwot	tbl3	Hyparrhenia_hirta	Lactuca_sativa	Hyparrhenia hirta	Lactuca sativa	13	0.49	13.75	0.39	4	4	leachate	growth	7	door	litter	bg	0.02	NA	w	NA	NA	NA	perennial	annual	native	exotic	native	exotic	ag	271.51613	0	5.60402154829065	0.98	0.78	7	0.02	0.0560894666510436	0.00222520592694019	0.04717208843098	21.9699879951981	30.1825037707391
492	Ghebrehiwot_2014	A	2014	Ghebrehiwot	tbl3	Megathyrsus_maximus	Lactuca_sativa	Megathyrsus maximus	Lactuca sativa	18	0.53	0.001	0.001	4	4	leachate	growth	7	door	litter	ag	0.4	NA	w	NA	NA	NA	perennial	annual	native	exotic	native	exotic	ag	271.516129	0	5.60402154460762	1.06	0.002	7	0.4	-9.7981270368783	1.00086697530864	1.00043339373925	28.9644839067703	-2.05882352941176
493	Ghebrehiwot_2014	A	2014	Ghebrehiwot	tbl3	Megathyrsus_maximus	Lactuca_sativa	Megathyrsus maximus	Lactuca sativa	18	0.53	5.63	0.94	4	4	leachate	growth	7	door	litter	ag	0.25	NA	w	NA	NA	NA	perennial	annual	native	exotic	native	exotic	ag	271.516129	0	5.60402154460762	1.06	1.88	7	0.25	-1.16226231574457	0.0287435184406202	0.169539135424893	28.9644839067703	2.63704630788486
494	Ghebrehiwot_2014	A	2014	Ghebrehiwot	tbl3	Megathyrsus_maximus	Lactuca_sativa	Megathyrsus maximus	Lactuca sativa	18	0.53	9.5	1.1	4	4	leachate	growth	7	door	litter	ag	0.1	NA	w	NA	NA	NA	perennial	annual	native	exotic	native	exotic	ag	271.516129	0	5.60402154460762	1.06	2.2	7	0.1	-0.639079959289669	0.0142741775247085	0.119474589451935	28.9644839067703	5.1283422459893
495	Ghebrehiwot_2014	A	2014	Ghebrehiwot	tbl3	Megathyrsus_maximus	Lactuca_sativa	Megathyrsus maximus	Lactuca sativa	18	0.53	22.75	0.92	4	4	leachate	growth	7	door	litter	ag	0.02	NA	w	NA	NA	NA	perennial	annual	native	exotic	native	exotic	ag	271.516129	0	5.60402154460762	1.06	1.84	7	0.02	0.234193387500795	0.00250233335718684	0.0500233281298519	28.9644839067703	20.2736572890026
496	Ghebrehiwot_2014	A	2014	Ghebrehiwot	tbl3	Megathyrsus_maximus	Lactuca_sativa	Megathyrsus maximus	Lactuca sativa	13	0.49	15.38	0.84	4	4	leachate	growth	7	door	litter	bg	0.4	NA	w	NA	NA	NA	perennial	annual	native	exotic	native	exotic	ag	271.516129	0	5.60402154460762	0.98	1.68	7	0.4	0.168118606615961	0.00440365956040688	0.0663600750482312	21.9699879951981	14.2324929971989
497	Ghebrehiwot_2014	A	2014	Ghebrehiwot	tbl3	Megathyrsus_maximus	Lactuca_sativa	Megathyrsus maximus	Lactuca sativa	13	0.49	15.38	0.67	4	4	leachate	growth	7	door	litter	bg	0.25	NA	w	NA	NA	NA	perennial	annual	native	exotic	native	exotic	ag	271.516129	0	5.60402154460762	0.98	1.34	7	0.25	0.168118606615961	0.00331845103295918	0.0576059982376765	21.9699879951981	18.6049165935031
498	Ghebrehiwot_2014	A	2014	Ghebrehiwot	tbl3	Megathyrsus_maximus	Lactuca_sativa	Megathyrsus maximus	Lactuca sativa	13	0.49	15.25	0.43	4	4	leachate	growth	7	door	litter	bg	0.1	NA	w	NA	NA	NA	perennial	annual	native	exotic	native	exotic	ag	271.516129	0	5.60402154460762	0.98	0.86	7	0.1	0.159630145591884	0.00221576515188861	0.047071914682628	21.9699879951981	30.3789329685363
499	Ghebrehiwot_2014	A	2014	Ghebrehiwot	tbl3	Megathyrsus_maximus	Lactuca_sativa	Megathyrsus maximus	Lactuca sativa	13	0.49	15.25	0.6	4	4	leachate	growth	7	door	litter	bg	0.02	NA	w	NA	NA	NA	perennial	annual	native	exotic	native	exotic	ag	271.516129	0	5.60402154460762	0.98	1.2	7	0.02	0.159630145591884	0.00296868103471581	0.0544856039217315	21.9699879951981	20.921568627451
500	Ghebrehiwot_2014	A	2014	Ghebrehiwot	tbl3	Themeda_triandra	Lactuca_sativa	Themeda triandra	Lactuca sativa	18	0.53	10.13	1.42	4	4	leachate	growth	7	door	litter	ag	0.4	NA	w	NA	NA	NA	perennial	annual	native	exotic	native	exotic	ag	271.51613	0	5.60402154829065	1.06	2.84	7	0.4	-0.574870439635573	0.0205167600906808	0.143236727450332	28.9644839067703	3.71416735708368
501	Ghebrehiwot_2014	A	2014	Ghebrehiwot	tbl3	Themeda_triandra	Lactuca_sativa	Themeda triandra	Lactuca sativa	18	0.53	17.25	1.41	4	4	leachate	growth	7	door	litter	ag	0.25	NA	w	NA	NA	NA	perennial	annual	native	exotic	native	exotic	ag	271.51613	0	5.60402154829065	1.06	2.82	7	0.25	-0.0425596144187956	0.00754826075287638	0.0868807271659048	28.9644839067703	8.51439299123905
502	Ghebrehiwot_2014	A	2014	Ghebrehiwot	tbl3	Themeda_triandra	Lactuca_sativa	Themeda triandra	Lactuca sativa	18	0.53	23.5	0.91	4	4	leachate	growth	7	door	litter	ag	0.1	NA	w	NA	NA	NA	perennial	annual	native	exotic	native	exotic	ag	271.51613	0	5.60402154829065	1.06	1.82	7	0.1	0.266628663253949	0.00236647734576284	0.0486464525506521	28.9644839067703	21.3051066580478
503	Ghebrehiwot_2014	A	2014	Ghebrehiwot	tbl3	Themeda_triandra	Lactuca_sativa	Themeda triandra	Lactuca sativa	18	0.53	21.25	0.88	4	4	leachate	growth	7	door	litter	ag	0.02	NA	w	NA	NA	NA	perennial	annual	native	exotic	native	exotic	ag	271.51613	0	5.60402154829065	1.06	1.76	7	0.02	0.165985137474261	0.00258190956469734	0.0508124941790633	28.9644839067703	19.7272727272727
504	Ghebrehiwot_2014	A	2014	Ghebrehiwot	tbl3	Themeda_triandra	Lactuca_sativa	Themeda triandra	Lactuca sativa	13	0.49	12.5	0.79	4	4	leachate	growth	7	door	litter	bg	0.4	NA	w	NA	NA	NA	perennial	annual	native	exotic	native	exotic	ag	271.51613	0	5.60402154829065	0.98	1.58	7	0.4	-0.0392207131532811	0.0054149500591716	0.073586344243831	21.9699879951981	11.8920327624721
505	Ghebrehiwot_2014	A	2014	Ghebrehiwot	tbl3	Themeda_triandra	Lactuca_sativa	Themeda triandra	Lactuca sativa	13	0.49	12.5	0.61	4	4	leachate	growth	7	door	litter	bg	0.25	NA	w	NA	NA	NA	perennial	annual	native	exotic	native	exotic	ag	271.51613	0	5.60402154829065	0.98	1.22	7	0.25	-0.0392207131532811	0.0038021500591716	0.0616615768462954	21.9699879951981	16.2864030858245
506	Ghebrehiwot_2014	A	2014	Ghebrehiwot	tbl3	Themeda_triandra	Lactuca_sativa	Themeda triandra	Lactuca sativa	13	0.49	15	0.65	4	4	leachate	growth	7	door	litter	bg	0.1	NA	w	NA	NA	NA	perennial	annual	native	exotic	native	exotic	ag	271.51613	0	5.60402154829065	0.98	1.3	7	0.1	0.143100843640673	0.00329848783694938	0.0574324632672966	21.9699879951981	18.7194570135747
507	Ghebrehiwot_2014	A	2014	Ghebrehiwot	tbl3	Themeda_triandra	Lactuca_sativa	Themeda triandra	Lactuca sativa	13	0.49	13.75	0.78	4	4	leachate	growth	7	door	litter	bg	0.02	NA	w	NA	NA	NA	perennial	annual	native	exotic	native	exotic	ag	271.51613	0	5.60402154829065	0.98	1.56	7	0.02	0.0560894666510436	0.00463869353024598	0.0681079549703702	21.9699879951981	13.5912518853695
508	Jose_2016	A	2016	Jose	tbl1	Merostachys_riedeliana	Solanum_lycopersicum	Merostachys riedeliana	Solanum lycopersicum	18.4	0.491934955	10.6	0.894427191	5	5	solvent	germ	5	door	litter	ag	0.00027	Ethyl acetate	w	NA	NA	NA	perennial	perennial	native	exotic	native	exotic	germ	271.516129	1	5.60402154460762	1.0999999998883	2.00000000000019	5	0.00027	-0.551496663496919	0.00783476358046159	0.0885141998803671	32.6222084763412	8.28681931499788
509	Jose_2016	A	2016	Jose	tbl1	Merostachys_riedeliana	Solanum_lycopersicum	Merostachys riedeliana	Solanum lycopersicum	18.4	0.491934955	18.2	0.357770876	5	5	solvent	germ	5	door	litter	ag	0.00038	n-butanol	w	NA	NA	NA	perennial	perennial	native	exotic	native	exotic	germ	271.516129	1	5.60402154460762	1.0999999998883	0.799999999105648	5	0.00038	-0.0109290705321903	0.00110121881953546	0.0331846172124293	32.6222084763412	45.4481395666576
510	Jose_2016	A	2016	Jose	tbl1	Merostachys_riedeliana	Oryza_sativa	Merostachys riedeliana	Oryza sativa	19.8	0.178885438	10	0.760263112	5	5	solvent	germ	5	door	litter	ag	0.00027	Ethyl acetate	w	NA	NA	NA	perennial	annual	native	exotic	native	exotic	germ	95.480223	1	4.55891913703556	0.399999999552824	1.69999999921754	5	0.00027	-0.683096844706444	0.00586162431854531	0.0765612455394066	102.414633342837	9.52699147635289
511	Jose_2016	A	2016	Jose	tbl1	Merostachys_riedeliana	Oryza_sativa	Merostachys riedeliana	Oryza sativa	19.8	0.178885438	18.6	0.223606798	5	5	solvent	germ	5	door	litter	ag	0.00038	n-butanol	w	NA	NA	NA	perennial	annual	native	exotic	native	exotic	germ	95.480223	1	4.55891913703556	0.399999999552824	0.500000000559064	5	0.00038	-0.062520356981334	0.000226149702845752	0.0150382745967	102.414633342837	76.2206939714137
512	Jose_2016	A	2016	Jose	tbl1	Merostachys_riedeliana	Mimosa_bimucronata	Merostachys riedeliana	Mimosa bimucronata	18.2	0.178885438	16	0.715541753	5	5	solvent	germ	5	door	litter	ag	0.00027	Ethyl acetate	w	NA	NA	NA	perennial	perennial	native	native	native	native	germ	271.516128	1	5.6040215409246	0.399999999552824	1.60000000044736	5	0.00027	-0.128832871842969	0.00209660669091569	0.0457887179435687	93.8962791333151	18.2958854940436
513	Jose_2016	A	2016	Jose	tbl1	Merostachys_riedeliana	Mimosa_bimucronata	Merostachys riedeliana	Mimosa bimucronata	18.2	0.178885438	17	0.357770876	5	5	solvent	germ	5	door	litter	ag	0.00038	n-butanol	w	NA	NA	NA	perennial	perennial	native	native	native	native	germ	271.516128	1	5.6040215409246	0.399999999552824	0.799999999105648	5	0.00038	-0.0682082500265335	0.00053951326320146	0.0232274248077883	93.8962791333151	42.2537567380867
514	Jose_2016	A	2016	Jose	tbl1	Merostachys_riedeliana	Erythrina_verna	Merostachys riedeliana	Erythrina verna	4	0.156524758	2.4	0.335410197	5	5	solvent	germ	5	door	litter	ag	0.00027	Ethyl acetate	w	NA	NA	NA	perennial	perennial	native	native	native	native	germ	271.516128	1	5.6040215409246	0.349999999049704	0.750000000838596	5	0.00027	-0.510825623765991	0.0210625000353618	0.145129252858829	21.3381549232219	3.81468335237967
515	Jose_2016	A	2016	Jose	tbl1	Merostachys_riedeliana	Erythrina_verna	Merostachys riedeliana	Erythrina verna	4	0.156524758	4.4	0.245967478	5	5	solvent	germ	5	door	litter	ag	0.00038	n-butanol	w	NA	NA	NA	perennial	perennial	native	native	native	native	germ	271.516128	1	5.6040215409246	0.349999999049704	0.550000001062184	5	0.00038	0.095310179804325	0.00465625000375518	0.0682367203472968	21.3381549232219	14.0367083670964
516	Jose_2016	A	2016	Jose	tbl2	Merostachys_riedeliana	Erythrina_verna	Merostachys riedeliana	Erythrina verna	42.4	5.321841786	30.4	3.309380607	5	5	solvent	growth	5	door	litter	ag	0.00027	Ethyl acetate	w	NA	NA	NA	perennial	perennial	native	native	native	native	bg	271.516128	0	5.6040215409246	11.8999999989949	7.40000000067152	5	0.00027	-0.332705753825736	0.0276048112561448	0.166146956806752	4.58777769139648	5.74857998839447
517	Jose_2016	A	2016	Jose	tbl2	Merostachys_riedeliana	Erythrina_verna	Merostachys riedeliana	Erythrina verna	40	1.565247584	33.1	2.549117494	5	5	solvent	growth	5	door	litter	ag	0.00038	n-butanol	w	NA	NA	NA	perennial	perennial	native	native	native	native	bg	271.516128	0	5.6040215409246	3.49999999944131	5.69999999921791	5	0.00038	-0.189346171730919	0.00746219257781624	0.0863839833407573	21.3381548610256	9.36655807274827
518	Jose_2016	A	2016	Jose	tbl2	Merostachys_riedeliana	Mimosa_bimucronata	Merostachys riedeliana	Mimosa bimucronata	28.6	2.817445652	15.8	1.162755348	5	5	solvent	growth	15	door	litter	ag	0.00027	Ethyl acetate	w	NA	NA	NA	perennial	perennial	native	native	native	native	ag	271.516128	0	5.6040215409246	6.30000000078322	2.59999999932942	15	0.00027	-0.593396777792886	0.015120429783122	0.122965156784847	6.66765595594006	9.94134580718269
519	Jose_2016	A	2016	Jose	tbl2	Merostachys_riedeliana	Mimosa_bimucronata	Merostachys riedeliana	Mimosa bimucronata	28.6	2.817445652	12.3	2.057182539	5	5	solvent	growth	15	door	litter	ag	0.00038	n-butanol	w	NA	NA	NA	perennial	perennial	native	native	native	native	ag	271.516128	0	5.6040215409246	6.30000000078322	4.59999999932961	15	0.00038	-0.843807455447435	0.0376773985601154	0.194106667994985	6.66765595594006	2.69433460191629
520	Jose_2016	A	2016	Jose	tbl2	Merostachys_riedeliana	Oryza_sativa	Merostachys riedeliana	Oryza sativa	74	1.073312629	49.9	0.760263112	5	5	solvent	growth	15	door	litter	ag	0.00027	Ethyl acetate	w	NA	NA	NA	perennial	annual	native	exotic	native	exotic	ag	95.480223	0	4.55891913703556	2.39999999955301	1.69999999921754	15	0.00027	-0.394044090446697	0.000442500116221754	0.0210356867304529	62.6623136372231	59.5096874670009
521	Jose_2016	A	2016	Jose	tbl2	Merostachys_riedeliana	Oryza_sativa	Merostachys riedeliana	Oryza sativa	74	1.073312629	55.9	0.849705831	5	5	solvent	growth	15	door	litter	ag	0.00038	n-butanol	w	NA	NA	NA	perennial	annual	native	exotic	native	exotic	ag	95.480223	0	4.55891913703556	2.39999999955301	1.89999999899395	15	0.00038	-0.280500713043117	0.000441426582459934	0.0210101542702555	62.6623136372231	59.6547368463278
522	Navarro_2008	A	2008	Navarro	tbl1	Brachypodium_retusum	Cistus_heterophyllus	Brachypodium retusum	Cistus heterophyllus	20.74	4.15	3.01	0.73	5	5	residue	growth	66	door	litter	ag	6	NA	w	NA	NA	NA	perennial	perennial	exotic	native	invasive	native	ag	271.516129	0	5.60402154460762	9.27968210662413	1.63232962357485	66	6	-1.9301241240406	0.0988569174437673	0.314415199129698	1.7596098680436	0.926940639269406
523	Navarro_2008	A	2008	Navarro	tbl1	Brachypodium_retusum	Cistus_heterophyllus	Brachypodium retusum	Cistus heterophyllus	20.74	4.15	17.48	1.91	5	5	residue	growth	66	door	litter	ag	6	NA	w	NA	NA	NA	perennial	perennial	exotic	native	invasive	native	ag	271.516129	0	5.60402154460762	9.27968210662413	4.2708898370246	66	6	-0.171006832573992	0.0519780199198197	0.227986885411902	1.7596098680436	5.7160309149838
524	Navarro_2008	A	2008	Navarro	tbl1	Brachypodium_retusum	Cistus_heterophyllus	Brachypodium retusum	Cistus heterophyllus	20.74	4.15	8.8	0.95	5	5	residue	growth	66	door	litter	ag	11.7	NA	w	NA	NA	NA	perennial	perennial	exotic	native	invasive	native	ag	271.516129	0	5.60402154460762	9.27968210662413	2.1242645786248	66	11.7	-0.85731248131722	0.0516927659896028	0.22736043189087	1.7596098680436	5.82205513784461
525	Jose_2016	A	2016	Jose	tbl2	Merostachys_riedeliana	Solanum_lycopersicum	Merostachys riedeliana	Solanum lycopersicum	14.2	1.162755348	5.9	0.223606798	5	5	solvent	growth	15	door	litter	ag	0.00027	Ethyl acetate	w	NA	NA	NA	perennial	perennial	native	exotic	native	exotic	ag	271.516129	0	5.60402154460762	2.59999999932942	0.500000000559064	15	0.00027	-0.878289613695541	0.00814138770474375	0.0902296387266609	8.63082977607558	22.1291448619
526	Jose_2016	A	2016	Jose	tbl2	Merostachys_riedeliana	Solanum_lycopersicum	Merostachys riedeliana	Solanum lycopersicum	14.2	1.162755348	6.8	0.268328157	5	5	solvent	growth	15	door	litter	ag	0.00038	n-butanol	w	NA	NA	NA	perennial	perennial	native	exotic	native	exotic	ag	271.516129	0	5.60402154460762	2.59999999932942	0.599999999329236	15	0.00038	-0.736319352425154	0.0082621122641326	0.0908961619879112	8.63082977607558	21.1353369269796
